# Supplementary material for: Single-cell transcriptomics of the human parasite Schistosoma mansoni first intra-molluscan stage reveals tentative tegumental and stem-cell regulators
Source: Sci Rep. 2024 Mar 12;14:5974. doi: 10.1038/s41598-024-55790-3 (PMC10933418; doi:10.1038/s41598-024-55790-3)
Supplement: Supplementary file 1 — Supplementary Information 1. [file 41598_2024_55790_MOESM1_ESM.xlsx]

## Sheet: Supp. tables
Supplementary tables
Table S1	Samples and single cell RNA-Seq mapping statistics
Table S2	In situ hybridisation probes
Table S3	Seurat marker genes in all cell clusters
Table S4	GO enrichment terms AUC=0.7, no specificity filtering applied (summarised in Figure 1C)
Table S5	GO enrichment terms AUC=0.6, no specificity filtering applied
Table S6	Differentially expressed genes between Tegument 1 and 2 subclusters - upregulated genes in Tegument 1 compared to Tegument 2
Table S7	Differentially expressed genes between Tegument 1 and 2 subclusters - upregulated genes in Tegument 2 compared to Tegument 1
Table S8	TopGO summary of terms differentially expressed genes (p_val_adj < 0.001) between teguments 1 and 2 subclusters (data visualised in Supplementary FigureS4A)
Table S9	TopGO summary of terms (Biological Process) for each tissue across developmental stages with single cell RNA-seq data
Table S10	Top 30 marker genes for Tegument clusters in miracidium, sporocyst, schistosomulum and adult - data visualised in Supplementary Figure S6
Table S11	Top 30 marker genes for Stem cell clusters in miracidium, sporocyst, schistosomulum and adult - data visualised in Supplementary Figure S8
Table S12	Top 30 marker genes for Parenchyma cluster in miracidium, sporocyst, schistosomulum and adult - data visualised in Supplementary Figure S10
Table S13	Top 30 marker genes for Muscle cell cluster in miracidium, sporocyst, schistosomulum and adult - data visualised in Supplementary Figure S12
Table S14	Top 30 marker genes for Neuron cluster in miracidium, sporocyst, schistosomulum and adult - data visualised in Supplementary Figure S14
Table S15	Top 5 marker genes for each cell cluster (markers shown in Figure 2A)
Table S16	SAM topology marker genes for all cells
Table S17	SAM topology marker genes for cells in stem cell cluster
Table S18	Top marker genes identified by SCANPY in the three SAM stem cell subclusters
Table S19	All enriched String terms for the top 50 markers for each sub-cluster; minimum required interaction score of 0.9
Table S20	GO enrichment terms for stem/germinal subclusters AUC=0.7, no specificity filtering applied (summarised in Figure 3D)
Table S21	xstreme_output_summary
Table S22	Summary-motif-tfbs
Table S23	ClusterMarker_Motif-TFBS
Table S24	NematodeTF_tophits
Table S25	Ortholog genes in Schistosomatidae species to S. mansoni Stem/germinal or Tegumant-1 marker genes
Table S26	BLASTn identified homology in the promoter regions of Schistosomatidae ortholog genes
Table S27	Promoter motif prediction for TFBSs in groups of Schistosomatidae ortholog genes for the Stem/germinal and Tegument cell cluster marker genes identified in S. mansoni.

## Sheet: Table S1
Table S1. Samples and single cell RNA-Seq mapping statistics
Sample_ID	Cells detected	Mean Reads per Cell	Median Genes per Cell	Total number of genes detected	Median UMI counts per cell
FUGI_R_D7465034 - ERS11891013	206	1742279	633	7572	1139
FUGI_R_D7465035 - ERS11891016	195	1806969	542	7714	973
FUGI_R_D7465036 - ERS11891015	236	1460331	486	7549	1198
FUGI_R_D7465037 - ERS11891014	220	1564141	544	7456	994

## Sheet: Table S2
Table S2. In situ hibridisation probes
Cell cluster	Marker ID	Marker description	Transcript sequence used to generate the Hybridisation Chain reaction probes
Muscle	Smp_085540	myosin heavy chain	>Smp_085540.1MYHcdna:protein_coding TATAAGGTGCATCTCATTTATGATTGGTTGATTGAAATCAATAATAATTTGTGCTGATATTTTAACCAATAGGATGTGAGCTACAATTCCCATATATACATATATATATAATAATGATACAAGTGCCCAAATTATACGCTGACATAATATTGTCGTTTCATCACATTTATTCGTACTTTATTCATAATAATAAACTACCGCTTTATATTTTCGTTATATCTATCCATTCAAAAAGGAAATTTATATATAATTAATTGAATATATACAAATATATACAAAGATTAAATTATGGATCCATCTGATCCAGATTTTAAATATTTGGGTGTAGATCGAAAAGCTTTATTAAAAGAATTAGCTAATTTT…
Tegument	Smp_163710	MEG-6	>Smp_163710.1cdna:protein_coding TATTAAATAGTTTCTATGTAACCAATCCATTAAAAATTTAACTTTTCATCTCATAACATTAATAAGCATTCACTTGGTAACAACCAATCATTTCAAATATTGTCATATCAACTAATCTATAAATAGAAAGATATTTCAGTTAACTGTGAACAAGACGTTACAATAGTATTGCTGTTTTAAGGTGGTTACTAACACGTAATAAACAGAGACTAACCACAGTTCAACGGAAAAATGGGAAACGACGACGGTCATGGTCCAAAATCCAAAGAACACAAAAAAGATAAATCGCACCATAAGGAGAAGCACAAAGACGGTCATAGTCATCACAGATCGGGTTCAAAACATCGTTCTGGGTCATCGTCTTCT…
Neuron	Smp_073270	neuroendocrine protein 7b2	>Smp_073270.1cdna:protein_coding ATTAATATTGAAAGCTAGCAGAAAGAGAAGAGAATGAAGTATATCACGTGTGAACTAAACAGATAGTCTATCTTTCTAACCAGTTTCTATTTATGAGTTAAAATAATCGATCAGAAAGTCGACTTGTTATAAATGAGTCTAATTGAAATTCATTACATAATGAAAATATGTAGTATTATATAGCATTATCTTTTTGTATATTCCATCTAAATGTTTCAAATGAATTTGAAAGAGCCTAGAATATTCTTCCTTTTACTTTTTCTAACTAATTTGTGCGGTCAAATATTGGCTAGCAATTATGATCAGTACATAGATAGATTGATAAATGATGGAAAACTATTGTATGATGATTATATAAAACAGAAT…
Parenchymal	Smp_318890	hypothetical protein	>Smp_318890.1cdna:protein_coding GTAGTAAAGAAAGCGAATTACAAAATAGCACACAACACAAAATGTAAGGACATTAGAAAGAATGATAAGAATAAAGAGGTTATATTCACTAACAAATCACAACCATATAAGGTAAACATTGGAAGGAAAACATCAAACACCTATAATATAACAATTACAAAATTGAACTTATTAAACAAATGTCTAATGGAGTTCCGTCGAGGTTACAGATGAATCCACTGCATTTGGGGAGGAAAGAACTTCATTAGCACGTGATCTCTGTGTAATACTCTCTTCTAATTCAACTATATATACGTTTGAAGAGATTCAATTTGGCTCGAGACATATCTTCTCACCGAACTAACATTACGCTTAATCCTACATCGA…
Stem cell/germinal	Smp_086860	histone H2A	>Smp_086860.1cdna:protein_coding GTTTTAGGCGCCTATCATAAGGCATCAGATTTAACTTCGAAATGTCTGGACGAGGTAAAGGTGCAAAGACAAGTAATAAACATGGTAAAAAGTCACGATCCATGCGTGCTGGTCTTCAGTTCCCTGTAGGGAGAGTTCACAGACTATTGCGCTTAGGAAACTACAGTGAGCGTGTTGGTGCAGGTGCCCCTGTATACCTTGCAGCTGTAATGGAATACCTAGCTGCTGAAGTGCTTGAACTGGCTGGAAATGCAGCTCGAGACTACAAGAAATCACGAATCGTTCCAAGGCACTTGCAGCTTGCCATTCGTAACGACGAAGAGTTGAACTCATTACTGGGAAAAGTCACAATTGCTCAAGGTGGTG…

## Sheet: Table S3
Table S3. Seurat marker genes for each cell cluster
	AUC	avg_diff	predictive power	avg_log2FC	Proportion of cells in this cluster expressing gene	Proportion of cells in all other clusters expressing gene	cluster	gene ID	description	scaffold
1	0.874	3.75388	0.748	5.4157	0.772	0.087	Muscle	Smp_085540	Paramyosin	SM_V9_5
2	0.873	3.78692	0.746	5.46338	0.772	0.107	Muscle	Smp_307020	Actin-2	SM_V9_PAR2
3	0.862	3.14106	0.724	4.53159	0.735	0.039	Muscle	Smp_179810	Troponin t, invertebrate, putative	SM_V9_3
4	0.86	3.32391	0.72	4.79538	0.751	0.1	Muscle	Smp_045220	Putative myosin light chain 1	SM_V9_2
5	0.849	2.15272	0.698	3.10571	0.772	0.129	Muscle	Smp_342190	TRPA	SM_V9_5
6	0.845	2.39692	0.69	3.45802	0.788	0.238	Muscle	Smp_307010	Actin-2	SM_V9_PAR2
7	0.837	2.93269	0.674	4.23097	0.693	0.049	Muscle	Smp_031770	Tropomyosin-2	SM_V9_7
8	0.829	3.06852	0.658	4.42694	0.693	0.097	Muscle	Smp_132670	Myosin regulatory light chain, putative	SM_V9_1
9	0.825	2.59068	0.65	3.73757	0.683	0.095	Muscle	Smp_340130	Calcium-binding protein, putative	SM_V9_6
10	0.822	2.86193	0.644	4.12889	0.661	0.046	Muscle	Smp_087250	Putative crp1/csrp1/crip1	SM_V9_4
11	0.816	2.06561	0.632	2.98004	0.751	0.311	Muscle	Smp_340760	Tropomyosin-1	SM_V9_1
12	0.8	2.77312	0.6	4.00076	0.619	0.044	Muscle	Smp_018250	Putative troponin I	SM_V9_3
13	0.789	2.55128	0.578	3.68073	0.598	0.041	Muscle	Smp_021920	Paramyosin	SM_V9_2
14	0.778	1.74892	0.556	2.52316	0.656	0.146	Muscle	Smp_068510	Putative neuronal calcium sensor	SM_V9_6
15	0.767	0.989394	0.534	1.42739	0.952	0.755	Muscle	Smp_072330	Putative heat shock protein	SM_V9_1
16	0.767	2.22107	0.534	3.20433	0.587	0.102	Muscle	Smp_006860	PDZ domain-containing protein	SM_V9_1
17	0.766	2.40216	0.532	3.46559	0.55	0.039	Muscle	Smp_078690	Calponin	SM_V9_1
18	0.764	1.79569	0.528	2.59064	0.608	0.114	Muscle	Smp_138210	NA	SM_V9_3
19	0.759	2.01886	0.518	2.91259	0.556	0.046	Muscle	Smp_075770	NA	SM_V9_1
20	0.741	0.605584	0.482	0.873672	0.767	0.318	Muscle	Smp_091460	Glutamine synthetase	SM_V9_1
21	0.734	1.88018	0.468	2.71252	0.487	0.027	Muscle	Smp_035210	Paramyosin	SM_V9_1
22	0.729	1.91556	0.458	2.76358	0.529	0.126	Muscle	Smp_120700	Cofilin, actophorin, putative	SM_V9_1
23	0.725	2.43889	0.45	3.51858	0.466	0.027	Muscle	Smp_242240	NA	SM_V9_2
24	0.724	0.847863	0.448	1.22321	0.794	0.483	Muscle	Smp_010940	NA	SM_V9_7
25	0.72	1.27749	0.44	1.84302	0.566	0.158	Muscle	Smp_348090	NA	SM_V9_4
26	0.72	1.11283	0.44	1.60547	0.672	0.362	Muscle	Smp_072110	Programmed cell death protein 4	SM_V9_2
27	0.719	2.11544	0.438	3.05193	0.45	0.017	Muscle	Smp_176110	NA	SM_V9_4
28	0.717	1.58951	0.434	2.29318	0.513	0.124	Muscle	Smp_042300	PUR-alpha-like protein	SM_V9_4
29	0.712	1.90222	0.424	2.74432	0.434	0.017	Muscle	Smp_065210	NA	SM_V9_2
30	0.711	1.43861	0.422	2.07548	0.577	0.231	Muscle	Smp_090120	Tubulin alpha chain	SM_V9_4
31	0.711	0.597149	0.422	0.861503	0.868	0.672	Muscle	Smp_097800	Y-box binding protein; Y-box binding protein homolog	SM_V9_1
32	0.71	0.775536	0.42	1.11886	0.894	0.806	Muscle	Smp_017430	Tetraspanin	SM_V9_1
33	0.709	1.89327	0.418	2.7314	0.429	0.012	Muscle	Smp_304000	NA	SM_V9_PAR1
34	0.708	1.60117	0.416	2.31	0.571	0.284	Muscle	Smp_072140	Putative rho2 GTPase	SM_V9_1
35	0.706	0.611862	0.412	0.88273	0.841	0.59	Muscle	Smp_030730	Tubulin beta chain	SM_V9_3
36	0.698	1.86671	0.396	2.6931	0.402	0.01	Muscle	Smp_161510	NA	SM_V9_1
37	0.698	1.79879	0.396	2.59511	0.413	0.022	Muscle	Smp_245820	Kettin/titin-related protein	SM_V9_1
38	0.696	1.83166	0.392	2.64253	0.429	0.056	Muscle	Smp_038530	Putative map kinase phosphatase	SM_V9_ZSR
39	0.696	1.43084	0.392	2.06427	0.418	0.024	Muscle	Smp_059570	NA	SM_V9_6
40	0.691	0.792855	0.382	1.14385	0.714	0.42	Muscle	Smp_340910	NA	SM_V9_4
41	0.687	1.86642	0.374	2.69267	0.386	0.017	Muscle	Smp_126240	Titin, putative	SM_V9_3
42	0.684	2.26103	0.368	3.26198	0.386	0.029	Muscle	Smp_170340	Putative collagen alpha-1(V) chain	SM_V9_1
43	0.682	2.01234	0.364	2.9032	0.392	0.044	Muscle	Smp_347610	Fe2OG dioxygenase domain-containing protein	SM_V9_PAR2
44	0.679	0.842036	0.358	1.2148	0.624	0.383	Muscle	Smp_069130	Heat shock protein 70 (Hsp70)-4, putative	SM_V9_3
45	0.677	1.87066	0.354	2.69879	0.365	0.017	Muscle	Smp_159600	Putative collagen alpha chain	SM_V9_1
46	0.675	1.69154	0.35	2.44037	0.354	0.007	Muscle	Smp_086330	Transgelin	SM_V9_ZSR
47	0.675	0.494571	0.35	0.713516	0.921	0.876	Muscle	Smp_122840	Eukaryotic translation initiation factor 5	SM_V9_2
48	0.672	1.17849	0.344	1.7002	0.503	0.226	Muscle	sma.nc.W.S10	NA	NA
49	0.672	0.50322	0.344	0.725993	0.868	0.76	Muscle	Smp_179300	Putative cellular nucleic acid binding protein	SM_V9_4
50	0.672	1.44118	0.344	2.07918	0.381	0.041	Muscle	Smp_205760	Guanine nucleotide-binding protein subunit gamma; Trimeric G-protein gamma subunit; Trimeric G-protein gamma subunit	SM_V9_3
51	0.67	1.60219	0.34	2.31147	0.354	0.019	Muscle	Smp_011560	Tetraspanin	SM_V9_ZSR
52	0.67	0.642106	0.34	0.926363	0.762	0.631	Muscle	Smp_034840	14-3-3 epsilon	SM_V9_1
53	0.669	0.95769	0.338	1.38165	0.519	0.231	Muscle	Smp_171540	Ribosome-binding protein 1 (Ribosome receptor protein) (MRRp), putative	SM_V9_2
54	0.667	1.07865	0.334	1.55616	0.392	0.051	Muscle	Smp_306980	Innexin	SM_V9_PAR2
55	0.666	0.666833	0.332	0.962037	0.698	0.439	Muscle	Smp_038560	Putative prothymosin alpha-B	SM_V9_ZSR
56	0.666	1.65619	0.332	2.38937	0.365	0.046	Muscle	Smp_130280	Cell polarity protein	SM_V9_7
57	0.666	1.55408	0.332	2.24207	0.339	0.01	Muscle	Smp_341900	EF-hand domain-containing protein	SM_V9_6
58	0.665	1.30195	0.33	1.87832	0.413	0.104	Muscle	Smp_065180	Eh domain containing/past-1-related	SM_V9_2
59	0.665	1.21206	0.33	1.74863	0.714	0.515	Muscle	Smp_303420	NA	SM_V9_1
60	0.665	1.53043	0.33	2.20795	0.37	0.041	Muscle	Smp_332540	NA	SM_V9_1
61	0.663	1.58689	0.326	2.2894	0.333	0.01	Muscle	Smp_052230	Putative kunitz-type protease inhibitor	SM_V9_4
62	0.663	1.4296	0.326	2.06248	0.37	0.056	Muscle	Smp_247230	Putative single-stranded DNA-binding protein mssp-1	SM_V9_3
63	0.659	0.820309	0.318	1.18346	0.772	0.604	Muscle	Smp_341080	NA	SM_V9_4
64	0.659	1.59354	0.318	2.29899	0.328	0.012	Muscle	Smp_012810	Putative four and A half lim domains	SM_V9_1
65	0.657	1.49762	0.314	2.1606	0.323	0.01	Muscle	Smp_081470	NA	SM_V9_PAR2
66	0.657	0.336921	0.314	0.486074	0.656	0.34	Muscle	Smp_202690	Smp_202690	SM_V9_4
67	0.657	1.79162	0.314	2.58476	0.328	0.019	Muscle	Smp_213910	Collagen IV NC1 domain-containing protein	SM_V9_1
68	0.655	0.416751	0.31	0.601244	0.899	0.811	Muscle	Smp_155060	Set, putative	SM_V9_PAR2
69	0.655	1.38997	0.31	2.00531	0.339	0.034	Muscle	Smp_267090	NA	SM_V9_6
70	0.655	1.4332	0.31	2.06767	0.349	0.049	Muscle	Smp_089460	Family C2 unassigned peptidase (C02 family)	SM_V9_2
71	0.655	0.674071	0.31	0.972478	0.81	0.835	Muscle	Smp_009760	14-3-3 protein homolog 1	SM_V9_1
72	0.652	1.34852	0.304	1.9455	0.333	0.034	Muscle	Smp_125730	LIM zinc-binding domain-containing protein	SM_V9_1
73	0.648	1.75904	0.296	2.53775	0.339	0.056	Muscle	Smp_331570	NA	SM_V9_6
74	0.646	1.39979	0.292	2.01948	0.296	0.007	Muscle	Smp_068280	Procollagen-proline 4-dioxygenase	SM_V9_ZSR
75	0.646	1.12942	0.292	1.6294	0.392	0.129	Muscle	Smp_079010	Camp-dependent protein kinase type II-alpha regulatory subunit, putative	SM_V9_4
76	0.643	0.588013	0.286	0.848324	0.677	0.507	Muscle	Smp_036270	Putative arginine/serine-rich splicing factor	SM_V9_1
77	0.642	1.15235	0.284	1.66249	0.418	0.177	Muscle	Smp_176080	DIF_8	SM_V9_PAR2
78	0.642	1.19788	0.284	1.72818	0.339	0.066	Muscle	Smp_016630	Putative trimeric G-protein alpha o subunit	SM_V9_6
79	0.642	1.48489	0.284	2.14224	0.291	0.007	Muscle	Smp_121780	Serine/threonine kinase	SM_V9_3
80	0.642	1.18319	0.284	1.70698	0.291	0.007	Muscle	Smp_343700	SH2 domain-containing protein	SM_V9_1
81	0.641	0.781193	0.282	1.12702	0.54	0.333	Muscle	Smp_071640	Putative arginine/serine-rich splicing factor	SM_V9_PAR2
82	0.64	1.04574	0.28	1.50869	0.392	0.133	Muscle	Smp_130950	Putative DNA double-strand break repair rad50 ATPase	SM_V9_1
83	0.639	1.20794	0.278	1.74269	0.307	0.034	Muscle	Smp_142880	Rho-GAP domain-containing protein	SM_V9_PAR1
84	0.638	0.512847	0.276	0.739882	0.672	0.495	Muscle	Smp_056360	Putative p30 dbc protein	SM_V9_PAR1
85	0.637	1.08114	0.274	1.55976	0.434	0.211	Muscle	Smp_076370	Inhibitor of apoptosis protein,putative	SM_V9_PAR2
86	0.637	1.38061	0.274	1.9918	0.275	0.002	Muscle	Smp_060030	SMB domain-containing protein	SM_V9_1
87	0.635	0.872531	0.27	1.2588	0.365	0.1	Muscle	Smp_095630	Tetraspanin	SM_V9_4
88	0.635	0.594275	0.27	0.857358	0.735	0.636	Muscle	Smp_301620	14-3-3 protein, putative	SM_V9_1
89	0.634	1.87284	0.268	2.70193	0.296	0.036	Muscle	Smp_020550	Low-density lipoprotein receptor (Ldl)	SM_V9_PAR2
90	0.633	0.793176	0.266	1.14431	0.429	0.197	Muscle	Smp_317130	V-type proton ATPase subunit	SM_V9_6
91	0.633	0.56447	0.266	0.814358	0.624	0.454	Muscle	Smp_315750	Ubiquitin conjugating enzyme E2, putative	SM_V9_5
92	0.633	1.28739	0.266	1.85731	0.275	0.012	Muscle	Smp_311170	PDZ domain-containing protein	SM_V9_2
93	0.632	1.20198	0.264	1.73409	0.328	0.08	Muscle	Smp_169730	Fascin, putative	SM_V9_6
94	0.632	1.14843	0.264	1.65683	0.27	0.007	Muscle	Smp_135140	Putative high voltage-activated calcium channel beta subunit 1	SM_V9_1
95	0.63	1.00009	0.26	1.44283	0.328	0.075	Muscle	Smp_315780	SH2 domain-containing protein	SM_V9_7
96	0.63	1.12814	0.26	1.62756	0.265	0.005	Muscle	Smp_039300	Putative trim56 protein	SM_V9_2
97	0.63	1.23861	0.26	1.78694	0.27	0.01	Muscle	Smp_336620	Neur_chan_LBD domain-containing protein	SM_V9_1
98	0.628	0.923254	0.256	1.33197	0.328	0.083	Muscle	Smp_307640	Tyrosinase_Cu-bd domain-containing protein	SM_V9_3
99	0.627	1.16698	0.254	1.68359	0.333	0.1	Muscle	Smp_170030	Sh3 domain-binding glutamic acid-rich-like protein	SM_V9_ZSR
100	0.627	1.00212	0.254	1.44575	0.333	0.097	Muscle	Smp_079840	Hydroxymethylbilane hydrolyase [cyclizing]	SM_V9_3
101	0.627	1.20001	0.254	1.73125	0.259	0.007	Muscle	Smp_314500	NA	SM_V9_3
102	0.627	0.959907	0.254	1.38485	0.402	0.194	Muscle	Smp_083040	Adducin related protein	SM_V9_1
103	0.625	1.27172	0.25	1.8347	0.254	0.005	Muscle	Smp_076400	Universal stress protein G, putative	SM_V9_PAR2
104	0.625	0.958917	0.25	1.38343	0.28	0.027	Muscle	Smp_343280	G_PROTEIN_RECEP_F3_4 domain-containing protein	SM_V9_1
105	0.624	1.0156	0.248	1.46521	0.249	0	Muscle	Smp_161790	NA	SM_V9_1
106	0.623	0.848204	0.246	1.2237	0.466	0.279	Muscle	Smp_138050	Polypyrimidine tract binding protein, putative	SM_V9_3
107	0.622	1.06342	0.244	1.5342	0.249	0.005	Muscle	Smp_334130	NA	SM_V9_4
108	0.621	1.71839	0.242	2.47911	0.243	0.002	Muscle	Smp_015820	Putative notum	SM_V9_PAR1
109	0.621	1.26774	0.242	1.82896	0.249	0.01	Muscle	Smp_151600	Putative neuronal calcium sensor	SM_V9_3
110	0.621	0.367507	0.242	0.530201	0.794	0.697	Muscle	Smp_035200	Putative hsp40, subfamily A, members 1,2,4	SM_V9_1
111	0.619	1.02911	0.238	1.48469	0.238	0	Muscle	Smp_347460	NA	SM_V9_7
112	0.619	1.26402	0.238	1.8236	0.254	0.017	Muscle	Smp_332550	Protein Wnt	SM_V9_1
113	0.619	1.09363	0.238	1.57777	0.249	0.012	Muscle	Smp_105020	Putative titin	SM_V9_1
114	0.618	1.34402	0.236	1.93901	0.243	0.007	Muscle	Smp_133830	NA	SM_V9_PAR1
115	0.618	1.1416	0.236	1.64698	0.254	0.019	Muscle	Smp_052290	NA	SM_V9_4
116	0.616	1.31603	0.232	1.89863	0.238	0.007	Muscle	Smp_147680	Putative ef hand containing protein	SM_V9_2
117	0.615	0.87734	0.23	1.26573	0.333	0.117	Muscle	Smp_343120	Calcium-transporting ATPase	SM_V9_4
118	0.614	0.820481	0.228	1.1837	0.37	0.17	Muscle	Smp_329620	Autophagy-related protein 101	SM_V9_4
119	0.613	0.960878	0.226	1.38625	0.566	0.5	Muscle	Smp_070380	NA	SM_V9_PAR2
120	0.613	0.875783	0.226	1.26349	0.402	0.223	Muscle	Smp_042680	Putative tropinone reductase	SM_V9_4
121	0.613	0.57052	0.226	0.823086	0.402	0.192	Muscle	Smp_034420	DIF_6; DIF_6; DIF_6; Putative cystatin; Putative cystatin	SM_V9_2
122	0.612	1.10152	0.224	1.58916	0.238	0.015	Muscle	Smp_153170	Serine/threonine kinase	SM_V9_PAR1
123	0.612	0.714651	0.224	1.03102	0.386	0.17	Muscle	Smp_005880	Phosphoenolpyruvate carboxykinase (GTP)	SM_V9_7
124	0.612	0.624636	0.224	0.90116	0.519	0.369	Muscle	Smp_169440	RAD6; RAD6; Ubiquitin-conjugating enzyme rad6, putative	SM_V9_4
125	0.612	0.929741	0.224	1.34133	0.254	0.034	Muscle	Smp_122900	Putative beta-arrestin 1	SM_V9_2
126	0.611	0.854987	0.222	1.23349	0.339	0.129	Muscle	Smp_344810	NA	SM_V9_6
127	0.611	0.491665	0.222	0.709323	0.566	0.388	Muscle	Smp_043120	Putative universal stress protein	SM_V9_4
128	0.61	0.890144	0.22	1.28421	0.28	0.063	Muscle	Smp_146750	Sodium/hydrogen exchanger	SM_V9_5
129	0.609	0.609889	0.218	0.879883	0.534	0.376	Muscle	Smp_004810	Serine/threonine-protein phosphatase	SM_V9_2
130	0.608	0.54974	0.216	0.793108	0.619	0.51	Muscle	Smp_158110	Peroxiredoxin, Prx2; Peroxiredoxin, Prx2; Thioredoxin peroxidase; Thioredoxin peroxidase 2	SM_V9_4
131	0.608	0.547737	0.216	0.790218	0.513	0.367	Muscle	Smp_000240	Fusion; RNA binding protein, putative	SM_V9_3
132	0.608	0.736334	0.216	1.06231	0.54	0.386	Muscle	Smp_053390	Histone H4	SM_V9_1
133	0.607	0.585177	0.214	0.844232	0.524	0.369	Muscle	Smp_028170	NA	SM_V9_1
134	0.606	0.823982	0.212	1.18875	0.413	0.248	Muscle	Smp_031880	Basigin related; Basigin related; Ig domain-containing protein; Ig domain-containing protein; Ig domain-containing protein	SM_V9_7
135	0.606	0.343576	0.212	0.495676	0.55	0.367	Muscle	Smp_042160	Fructose-bisphosphate aldolase	SM_V9_4
136	0.605	1.03191	0.21	1.48873	0.212	0.002	Muscle	Smp_022340	Putative pdz and lim domain protein	SM_V9_ZSR
137	0.605	1.36971	0.21	1.97608	0.228	0.019	Muscle	Smp_213900	Collagen IV NC1 domain-containing protein	SM_V9_1
138	0.604	0.880633	0.208	1.27049	0.333	0.15	Muscle	Smp_146200	Putative zyxin/trip6	SM_V9_ZSR
139	0.604	0.463872	0.208	0.669225	0.619	0.493	Muscle	Smp_087940	Putative gaba(A) receptor-associated protein	SM_V9_6
140	0.604	0.85828	0.208	1.23824	0.222	0.012	Muscle	Smp_018440	NA	SM_V9_3
141	0.604	0.339681	0.208	0.490056	0.878	0.857	Muscle	Smp_056970	Glyceraldehyde-3-phosphate dehydrogenase	SM_V9_1
142	0.603	0.938936	0.206	1.3546	0.286	0.095	Muscle	Smp_247320	DUF4806 domain-containing protein	SM_V9_4
143	0.603	0.427042	0.206	0.616091	0.492	0.289	Muscle	Smp_179650	Putative chromobox protein	SM_V9_2
144	0.602	0.949289	0.204	1.36953	0.238	0.039	Muscle	Smp_139100	NA	SM_V9_ZSR
145	0.602	0.977292	0.204	1.40993	0.28	0.08	Muscle	Smp_172460	NA	SM_V9_6
146	0.602	0.787115	0.204	1.13557	0.407	0.24	Muscle	Smp_140900	Macro domain-containing protein	SM_V9_1
147	0.601	0.889965	0.202	1.28395	0.323	0.143	Muscle	Smp_073400	Putative lysosome-associated membrane glycoprotein	SM_V9_PAR2
148	0.601	0.931254	0.202	1.34351	0.206	0.005	Muscle	Smp_347710	NA	SM_V9_PAR1
149	0.601	0.605068	0.202	0.872928	0.444	0.286	Muscle	Smp_031920	NA	SM_V9_1
150	0.601	0.898071	0.202	1.29564	0.291	0.104	Muscle	Smp_028070	Bicaudal D-like protein	SM_V9_1
151	0.6	0.827548	0.2	1.1939	0.376	0.211	Muscle	Smp_059340	NA	SM_V9_ZSR
152	0.6	1.03129	0.2	1.48783	0.222	0.024	Muscle	Smp_154500	NA	SM_V9_PAR2
153	0.6	0.654205	0.2	0.943818	0.481	0.34	Muscle	Smp_031720	Histone H2A	SM_V9_7
154	0.6	0.69737	0.2	1.00609	0.423	0.269	Muscle	Smp_004680	Interferon-related developmental regulator-related	SM_V9_2
155	0.6	2.20636	0.2	3.1831	0.228	0.034	Muscle	Smp_246820	NA	SM_V9_1
156	0.599	0.79175	0.198	1.14225	0.206	0.007	Muscle	Smp_153700	Protein phosphatase 1 binding protein, putative	SM_V9_PAR2
157	0.599	0.882673	0.198	1.27343	0.201	0.002	Muscle	Smp_344460	Ig-like domain-containing protein	SM_V9_PAR1
158	0.599	0.770214	0.198	1.11118	0.212	0.015	Muscle	Smp_173340	Putative transcription factor	SM_V9_6
159	0.599	0.197032	0.198	0.284257	0.27	0.063	Muscle	Smp_321250	PKS_ER domain-containing protein	SM_V9_5
160	0.598	0.590756	0.196	0.852281	0.291	0.09	Muscle	Smp_043670	ATP-dependent 6-phosphofructokinase	SM_V9_5
161	0.598	0.996527	0.196	1.43768	0.196	0	Muscle	Smp_246790	Ion_trans domain-containing protein	SM_V9_3
162	0.597	0.920945	0.194	1.32864	0.212	0.019	Muscle	Smp_149460	Tyrosine-protein kinase	SM_V9_6
163	0.596	0.738106	0.192	1.06486	0.233	0.044	Muscle	Smp_305870	NA	SM_V9_PAR2
164	0.596	0.522983	0.192	0.754505	0.429	0.279	Muscle	Smp_029890	Septin	SM_V9_3
165	0.596	0.479164	0.192	0.691288	0.593	0.471	Muscle	Smp_021760	60S ribosome subunit biogenesis protein NIP7 homolog	SM_V9_2
166	0.596	0.904126	0.192	1.30438	0.349	0.197	Muscle	Smp_005230	EF hand containing protein	SM_V9_1
167	0.595	0.810646	0.19	1.16951	0.339	0.177	Muscle	Smp_309430	Structural maintenance of chromosomes protein	SM_V9_3
168	0.594	0.287313	0.188	0.414505	0.767	0.655	Muscle	Smp_302290	NA	SM_V9_1
169	0.593	0.691047	0.186	0.996971	0.439	0.313	Muscle	Smp_161870	NA	SM_V9_1
170	0.592	0.830116	0.184	1.1976	0.249	0.07	Muscle	Smp_039810	Muscleblind-like protein	SM_V9_PAR2
171	0.592	0.585112	0.184	0.844138	0.471	0.337	Muscle	Smp_030500	Glycerol-3-phosphate dehydrogenase [NAD(+)]	SM_V9_PAR2
172	0.592	0.203358	0.184	0.293383	0.873	0.835	Muscle	Smp_024140	Polyadenylate-binding protein	SM_V9_PAR2
173	0.592	0.746302	0.184	1.07669	0.37	0.221	Muscle	Smp_341020	Tudor domain-containing protein	SM_V9_PAR2
174	0.592	0.533242	0.184	0.769306	0.249	0.066	Muscle	Smp_343520	NA	SM_V9_4
175	0.592	0.973154	0.184	1.40396	0.27	0.097	Muscle	Smp_021340	Mxi neural development protein; Putative max binding protein, mnt	SM_V9_3
176	0.592	0.963959	0.184	1.3907	0.217	0.036	Muscle	Smp_166960	Putative ubiquitin-protein ligase BRE1	SM_V9_2
177	0.592	0.696551	0.184	1.00491	0.349	0.197	Muscle	Smp_327480	NA	SM_V9_1
178	0.591	0.747086	0.182	1.07782	0.201	0.019	Muscle	Smp_000100	Filamin	SM_V9_3
179	0.59	0.828383	0.18	1.1951	0.185	0.005	Muscle	Smp_084090	Putative junctophilin	SM_V9_PAR2
180	0.59	0.832848	0.18	1.20155	0.212	0.032	Muscle	Smp_074190	NA	SM_V9_6
181	0.59	0.601399	0.18	0.867636	0.201	0.019	Muscle	Smp_333600	ATP receptor	SM_V9_3
182	0.59	0.649541	0.18	0.937089	0.402	0.269	Muscle	Smp_063640	Putative g-protein, beta subunit	SM_V9_2
183	0.59	0.596561	0.18	0.860655	0.344	0.177	Muscle	Smp_003990	Triosephosphate isomerase	SM_V9_1
184	0.589	0.664698	0.178	0.958956	0.228	0.049	Muscle	Smp_152330	Serine/threonine kinase; cAMP-dependent protein kinase catalytic subunit; cAMP-dependent protein kinase catalytic subunit	SM_V9_PAR1
185	0.589	0.418122	0.178	0.603223	0.54	0.408	Muscle	Smp_247020	KH domain-containing protein	SM_V9_7
186	0.589	0.758478	0.178	1.09425	0.18	0.002	Muscle	Smp_343680	Protein-tyrosine-phosphatase	SM_V9_5
187	0.589	0.52308	0.178	0.754646	0.397	0.248	Muscle	Smp_085110	Dihydropyrimidinase (M38 family); Dihydropyrimidinase related protein-2 (M38 family)	SM_V9_3
188	0.589	0.532365	0.178	0.76804	0.492	0.386	Muscle	Smp_052910	Skp1-related	SM_V9_3
189	0.589	0.721311	0.178	1.04063	0.392	0.255	Muscle	Smp_065580	Putative heterogeneous nuclear ribonucleoprotein k	SM_V9_1
190	0.589	0.222501	0.178	0.321001	0.926	0.896	Muscle	Smp_308370	Elongation factor 1-alpha	SM_V9_1
191	0.588	0.696323	0.176	1.00458	0.185	0.01	Muscle	Smp_011700	Receptor protein-tyrosine kinase	SM_V9_ZSR
192	0.588	0.926636	0.176	1.33685	0.196	0.019	Muscle	Smp_135010	Putative oxalate:formate antiporter	SM_V9_ZSR
193	0.588	0.970975	0.176	1.40082	0.302	0.153	Muscle	Smp_007730	ER lumen protein-retaining receptor	SM_V9_ZSR
194	0.587	0.850344	0.174	1.22679	0.243	0.078	Muscle	Smp_048560	LIMPETin; Putative four and A half lim domains	SM_V9_PAR1
195	0.587	0.903112	0.174	1.30292	0.19	0.017	Muscle	Smp_129230	Subfamily S1A unassigned peptidase (S01 family)	SM_V9_5
196	0.587	0.788978	0.174	1.13825	0.19	0.017	Muscle	Smp_147260	Ras-like family	SM_V9_2
197	0.587	0.840593	0.174	1.21272	0.175	0	Muscle	Smp_155320	NA	SM_V9_1
198	0.587	0.826695	0.174	1.19267	0.217	0.046	Muscle	Smp_344870	NA	SM_V9_1
199	0.587	0.862569	0.174	1.24442	0.19	0.017	Muscle	Smp_086830	Putative spfh domain / Band 7 family protein	SM_V9_1
200	0.586	1.0521	0.172	1.51785	0.206	0.039	Muscle	Smp_123640	G protein-coupled receptor kinase	SM_V9_3
201	0.585	0.621699	0.17	0.896922	0.212	0.041	Muscle	Smp_074590	NA	SM_V9_PAR2
202	0.585	1.24386	0.17	1.79451	0.201	0.034	Muscle	Smp_139330	NAChR subunit (ShAR1-beta-like)	SM_V9_7
203	0.585	0.824334	0.17	1.18926	0.185	0.017	Muscle	Smp_194100	Putative 2,3-cyclic-nucleotide 2-phosphodiesterase	SM_V9_6
204	0.585	0.983713	0.17	1.4192	0.222	0.061	Muscle	Smp_247520	NA	SM_V9_4
205	0.585	0.686573	0.17	0.990515	0.381	0.24	Muscle	Smp_111340	NA	SM_V9_2
206	0.584	0.664529	0.168	0.958713	0.302	0.143	Muscle	Smp_038950	L-lactate dehydrogenase	SM_V9_PAR2
207	0.584	0.95415	0.168	1.37655	0.175	0.007	Muscle	Smp_344820	NA	SM_V9_PAR1
208	0.584	0.956043	0.168	1.37928	0.286	0.138	Muscle	Smp_135710	Putative forkhead protein/ forkhead protein domain	SM_V9_6
209	0.584	0.326733	0.168	0.471375	0.587	0.461	Muscle	Smp_030830	Rna-binding ras-gap sh3 binding protein related	SM_V9_6
210	0.584	0.761519	0.168	1.09864	0.312	0.17	Muscle	Smp_080100	Putative synaptophysin/synaptoporin	SM_V9_4
211	0.584	0.806516	0.168	1.16356	0.238	0.078	Muscle	Smp_149030	NA	SM_V9_4
212	0.584	0.751512	0.168	1.0842	0.175	0.007	Muscle	Smp_148460	Putative neurofibromin	SM_V9_2
213	0.584	0.768847	0.168	1.10921	0.344	0.209	Muscle	Smp_316440	NA	SM_V9_1
214	0.583	0.418381	0.166	0.603596	0.54	0.437	Muscle	Smp_051210	Importin subunit alpha	SM_V9_PAR2
215	0.583	0.768359	0.166	1.10851	0.243	0.083	Muscle	Smp_332360	Erythrocyte membrane protein, putative	SM_V9_7
216	0.583	0.948953	0.166	1.36905	0.175	0.01	Muscle	Smp_150030	NA	SM_V9_4
217	0.583	0.753485	0.166	1.08705	0.185	0.019	Muscle	Smp_342940	UPF0506 domain-containing protein	SM_V9_1
218	0.583	0.779053	0.166	1.12394	0.233	0.078	Muscle	Smp_158320	Putative glypican	SM_V9_1
219	0.582	0.748426	0.164	1.07975	0.291	0.146	Muscle	Smp_163260	NA	SM_V9_PAR2
220	0.582	0.895738	0.164	1.29228	0.243	0.092	Muscle	Smp_179290	Bromo domain-containing protein	SM_V9_6
221	0.582	0.834898	0.164	1.2045	0.36	0.245	Muscle	Smp_046930	Protein O-GlcNAc transferase	SM_V9_2
222	0.582	0.49091	0.164	0.708233	0.476	0.379	Muscle	Smp_089870	Histone H2A	SM_V9_2
223	0.582	0.960052	0.164	1.38506	0.18	0.019	Muscle	Smp_247410	EGF-like domain-containing protein	SM_V9_2
224	0.582	0.698357	0.164	1.00752	0.317	0.184	Muscle	Smp_034940	NA	SM_V9_1
225	0.581	0.418485	0.162	0.603747	0.222	0.056	Muscle	Smp_143840	Alpha-1,4 glucan phosphorylase	SM_V9_PAR2
226	0.581	0.882895	0.162	1.27375	0.217	0.063	Muscle	Smp_130300	Sodium/potassium-transporting ATPase subunit alpha	SM_V9_7
227	0.581	0.706143	0.162	1.01875	0.164	0.002	Muscle	Smp_302370	NA	SM_V9_1
228	0.58	0.754461	0.16	1.08846	0.291	0.15	Muscle	Smp_018220	TFIIS N-terminal domain-containing protein	SM_V9_PAR2
229	0.58	0.484065	0.16	0.698358	0.582	0.493	Muscle	Smp_066590	NA	SM_V9_6
230	0.58	0.782866	0.16	1.12944	0.333	0.211	Muscle	Smp_340630	NA	SM_V9_3
231	0.579	0.622055	0.158	0.897436	0.312	0.18	Muscle	Smp_039640	Putative retinoblastoma binding protein	SM_V9_PAR2
232	0.579	0.981875	0.158	1.41655	0.169	0.012	Muscle	Smp_132210	F-box domain-containing protein	SM_V9_3
233	0.579	0.334818	0.158	0.483041	0.519	0.386	Muscle	Smp_074000	NA	SM_V9_3
234	0.579	0.717868	0.158	1.03566	0.201	0.049	Muscle	Smp_166790	Putative solute carrier family 39 (zinc transporter)	SM_V9_3
235	0.579	0.484087	0.158	0.698389	0.429	0.296	Muscle	Smp_347830	NA	SM_V9_3
236	0.579	0.73492	0.158	1.06027	0.201	0.046	Muscle	Smp_307650	NA	SM_V9_3
237	0.579	0.697611	0.158	1.00644	0.175	0.015	Muscle	Smp_345310	HMG box domain-containing protein	SM_V9_3
238	0.579	0.742378	0.158	1.07103	0.19	0.036	Muscle	Smp_010230	Smp_010230	SM_V9_1
239	0.578	0.657654	0.156	0.948794	0.328	0.199	Muscle	Smp_006060	NA	SM_V9_7
240	0.578	0.724437	0.156	1.04514	0.233	0.087	Muscle	Smp_028990	Serine/threonine-protein phosphatase	SM_V9_3
241	0.578	0.539722	0.156	0.778655	0.46	0.364	Muscle	Smp_083730	NA	SM_V9_1
242	0.578	0.317096	0.156	0.457473	0.63	0.532	Muscle	Smp_003660	RNA helicase	SM_V9_1
243	0.577	0.471806	0.154	0.680673	0.413	0.301	Muscle	Smp_058170	Agenet-like domain-containing protein	SM_V9_PAR2
244	0.577	0.231834	0.154	0.334466	0.64	0.519	Muscle	Smp_015690	NA	SM_V9_PAR1
245	0.577	0.800947	0.154	1.15552	0.153	0	Muscle	Smp_148180	NA	SM_V9_PAR1
246	0.577	0.54242	0.154	0.782547	0.159	0.005	Muscle	Smp_042340	Catenin and plakophilin, putative	SM_V9_4
247	0.577	0.736848	0.154	1.06305	0.233	0.09	Muscle	Smp_157540	Putative smad	SM_V9_1
248	0.577	0.830758	0.154	1.19853	0.19	0.039	Muscle	Smp_060480	Putative copine	SM_V9_1
249	0.577	0.878714	0.154	1.26772	0.217	0.073	Muscle	Smp_140390	Histone-lysine N-methyltransferase	SM_V9_1
250	0.577	0.677638	0.154	0.977625	0.159	0.005	Muscle	Smp_073280	NA	SM_V9_1
251	0.576	0.739931	0.152	1.0675	0.212	0.066	Muscle	Smp_001950	NA	SM_V9_6
252	0.576	0.610825	0.152	0.881234	0.302	0.165	Muscle	Smp_312770	NA	SM_V9_4
253	0.576	0.792494	0.152	1.14333	0.275	0.143	Muscle	Smp_159730	Protein kinase	SM_V9_1
254	0.575	0.808726	0.15	1.16674	0.201	0.061	Muscle	Smp_097320	PH domain-containing protein	SM_V9_7
255	0.575	0.558872	0.15	0.806282	0.339	0.206	Muscle	Smp_053940	Putative heterogeneous nuclear ribonucleoprotein	SM_V9_4
256	0.575	0.645625	0.15	0.931441	0.302	0.175	Muscle	Smp_069160	Putative cyclophilin-like protein	SM_V9_4
257	0.575	0.573945	0.15	0.828028	0.328	0.204	Muscle	Smp_071250	Putative rap1 and	SM_V9_1
258	0.575	0.565718	0.15	0.816159	0.561	0.493	Muscle	Smp_003770	Putative histone h1/h5	SM_V9_1
259	0.574	0.524619	0.148	0.756865	0.386	0.279	Muscle	Smp_152370	Putative arf gtpase-activating protein	SM_V9_PAR1
260	0.574	0.695613	0.148	1.00356	0.164	0.015	Muscle	Smp_145460	NA	SM_V9_4
261	0.574	0.192205	0.148	0.277293	0.91	0.917	Muscle	Smp_335990	NA	SM_V9_2
262	0.574	0.529145	0.148	0.763395	0.349	0.228	Muscle	Smp_133120	RNA helicase	SM_V9_1
263	0.573	0.614753	0.146	0.886901	0.339	0.218	Muscle	Smp_095670	NA	SM_V9_4
264	0.573	0.653146	0.146	0.942291	0.18	0.036	Muscle	Smp_245900	Phosphoinositide phospholipase C	SM_V9_2
265	0.573	0.522979	0.146	0.7545	0.386	0.279	Muscle	Smp_013790	RNA helicase	SM_V9_2
266	0.573	0.469273	0.146	0.677018	0.19	0.041	Muscle	Smp_157950	Glycogenin-related	SM_V9_2
267	0.573	0.393905	0.146	0.568285	0.206	0.056	Muscle	Smp_105220	DIF_5	SM_V9_1
268	0.573	0.694499	0.146	1.00195	0.296	0.172	Muscle	Smp_040970	V-type proton ATPase subunit a	SM_V9_1
269	0.572	0.594654	0.144	0.857904	0.206	0.066	Muscle	Smp_076010	NA	SM_V9_PAR2
270	0.572	0.457065	0.144	0.659405	0.423	0.316	Muscle	Smp_005910	NA	SM_V9_7
271	0.572	0.568075	0.144	0.819559	0.159	0.015	Muscle	Smp_334180	Hydrogen voltage-gated channel 1	SM_V9_4
272	0.572	0.464293	0.144	0.669834	0.402	0.301	Muscle	Smp_000980	Putative high mobility group B2 protein	SM_V9_3
273	0.572	0.714408	0.144	1.03067	0.344	0.233	Muscle	Smp_035480	NA	SM_V9_1
274	0.572	0.604114	0.144	0.871552	0.354	0.243	Muscle	Smp_092930	NA	SM_V9_1
275	0.571	0.649094	0.142	0.936445	0.143	0	Muscle	Smp_139980	Putative ataxin 2-binding protein (Hexaribonucleotide binding protein 1)	SM_V9_ZSR
276	0.571	0.705379	0.142	1.01765	0.164	0.022	Muscle	Smp_028690	Transporter	SM_V9_ZSR
277	0.571	0.528385	0.142	0.762299	0.339	0.238	Muscle	Smp_167890	Peptide-methionine (R)-S-oxide reductase	SM_V9_4
278	0.571	0.64802	0.142	0.934896	0.344	0.235	Muscle	Smp_040800	Putative glycyl-tRNA synthetase	SM_V9_3
279	0.571	0.582305	0.142	0.840088	0.27	0.148	Muscle	Smp_030010	CCDC92 domain-containing protein	SM_V9_3
280	0.571	0.547314	0.142	0.789607	0.28	0.153	Muscle	Smp_037540	Putative alpha-amylase	SM_V9_2
281	0.571	0.50257	0.142	0.725055	0.487	0.403	Muscle	Smp_072720	Zinc finger protein, putative	SM_V9_1
282	0.57	0.78846	0.14	1.13751	0.143	0.002	Muscle	Smp_096410	Putative calmodulin; Similar to 16 kDa calcium-binding protein	SM_V9_ZSR
283	0.57	1.16856	0.14	1.68588	0.148	0.01	Muscle	Smp_203200	Smp_203200	SM_V9_6
284	0.57	0.739628	0.14	1.06706	0.291	0.177	Muscle	Smp_064320	26S proteasome subunit P28-related	SM_V9_5
285	0.57	0.402024	0.14	0.579998	0.307	0.177	Muscle	Smp_125640	Syntaxin-12, putative	SM_V9_5
286	0.57	0.636925	0.14	0.918889	0.323	0.211	Muscle	Smp_084540	OCRE domain-containing protein	SM_V9_3
287	0.57	1.00788	0.14	1.45407	0.143	0.002	Muscle	Smp_045300	PDZ domain-containing protein	SM_V9_2
288	0.569	0.458626	0.138	0.661658	0.159	0.022	Muscle	Smp_076030	Putative transducer of erbb2 (Tob)	SM_V9_PAR2
289	0.569	0.635473	0.138	0.916793	0.286	0.167	Muscle	Smp_340290	Nipped-B protein	SM_V9_PAR2
290	0.569	0.825352	0.138	1.19073	0.212	0.087	Muscle	Smp_127810	NA	SM_V9_7
291	0.569	0.493116	0.138	0.711416	0.339	0.226	Muscle	Smp_066900	Innexin	SM_V9_4
292	0.569	0.662306	0.138	0.955506	0.159	0.022	Muscle	Smp_315730	TGc domain-containing protein	SM_V9_4
293	0.569	0.538478	0.138	0.776859	0.365	0.26	Muscle	Smp_048430	Thioredoxin glutathione reductase	SM_V9_1
294	0.568	0.572032	0.136	0.825267	0.323	0.216	Muscle	Smp_033050	DNA topoisomerase I	SM_V9_ZSR
295	0.568	0.646127	0.136	0.932164	0.148	0.012	Muscle	Smp_170760	Putative bromodomain containing protein	SM_V9_4
296	0.568	0.578403	0.136	0.834459	0.148	0.012	Muscle	Smp_148870	AIP3 domain-containing protein	SM_V9_4
297	0.568	0.679468	0.136	0.980265	0.265	0.143	Muscle	Smp_315900	Calcium-transporting ATPase	SM_V9_4
298	0.568	0.561747	0.136	0.810429	0.212	0.08	Muscle	Smp_037640	2'-phosphotransferase	SM_V9_2
299	0.568	0.696582	0.136	1.00496	0.143	0.007	Muscle	Smp_181150	Putative abc transporter	SM_V9_1
300	0.568	0.662676	0.136	0.956039	0.212	0.083	Muscle	Smp_129610	Putative malate dehydrogenase	SM_V9_1
301	0.567	0.696267	0.134	1.0045	0.328	0.231	Muscle	Smp_036130	Phosducin-like protein (Phlp)	SM_V9_4
302	0.567	1.19377	0.134	1.72225	0.18	0.051	Muscle	Smp_347850	NA	SM_V9_1
303	0.566	0.217004	0.132	0.31307	0.28	0.143	Muscle	Smp_126480	Calponin	SM_V9_7
304	0.566	0.480595	0.132	0.693351	0.349	0.25	Muscle	Smp_027480	NADH dehydrogenase [ubiquinone] 1 alpha subcomplex subunit 8	SM_V9_4
305	0.566	0.694896	0.132	1.00252	0.259	0.146	Muscle	Smp_051810	Elongation of very long chain fatty acids protein	SM_V9_4
306	0.566	0.729688	0.132	1.05272	0.259	0.148	Muscle	Smp_000710	Ubiquitin carboxyl-terminal hydrolase	SM_V9_3
307	0.566	0.695908	0.132	1.00398	0.18	0.053	Muscle	Smp_013070	One cut domain family member	SM_V9_3
308	0.566	0.766582	0.132	1.10594	0.132	0	Muscle	Smp_245850	G_PROTEIN_RECEP_F1_2 domain-containing protein	SM_V9_2
309	0.566	0.437182	0.132	0.63072	0.423	0.328	Muscle	Smp_348230	NA	SM_V9_1
310	0.565	0.834313	0.13	1.20366	0.196	0.073	Muscle	Smp_180690	Putative tiptop	SM_V9_ZSR
311	0.565	0.541361	0.13	0.781019	0.169	0.041	Muscle	Smp_134140	Phosphodiesterase	SM_V9_ZSR
312	0.565	0.644271	0.13	0.929487	0.175	0.049	Muscle	Smp_024370	NA	SM_V9_PAR2
313	0.565	0.589919	0.13	0.851073	0.386	0.296	Muscle	Smp_015530	NA	SM_V9_PAR1
314	0.565	0.550709	0.13	0.794506	0.164	0.034	Muscle	Smp_151010	Putative monocarboxylate transporter	SM_V9_4
315	0.565	0.460929	0.13	0.66498	0.185	0.056	Muscle	Smp_140990	NA	SM_V9_4
316	0.565	0.521784	0.13	0.752776	0.397	0.311	Muscle	Smp_194170	Putative f1	SM_V9_3
317	0.565	0.68566	0.13	0.989198	0.217	0.1	Muscle	Smp_094360	Putative hepatitis B virus X associated protein, hbxa	SM_V9_1
318	0.565	0.635953	0.13	0.917486	0.28	0.17	Muscle	Smp_019990	AP complex subunit sigma	SM_V9_1
319	0.564	0.58376	0.128	0.842188	0.18	0.058	Muscle	Smp_196110	Ceramidase	SM_V9_ZSR
320	0.564	0.551301	0.128	0.79536	0.381	0.303	Muscle	Smp_010290	Ubiquilin 1,2, putative	SM_V9_7
321	0.564	0.665053	0.128	0.959469	0.143	0.015	Muscle	Smp_300150	NA	SM_V9_6
322	0.564	0.410695	0.128	0.592508	0.429	0.352	Muscle	Smp_067480	Programmed cell death protein, putative	SM_V9_6
323	0.564	0.680882	0.128	0.982305	0.27	0.167	Muscle	Smp_045710	Snf7-related	SM_V9_5
324	0.564	0.733468	0.128	1.05817	0.143	0.015	Muscle	Smp_043110	NA	SM_V9_4
325	0.564	0.47758	0.128	0.689002	0.429	0.35	Muscle	Smp_119310	Putative 26s protease regulatory subunit	SM_V9_4
326	0.564	0.60728	0.128	0.87612	0.275	0.167	Muscle	Smp_062980	Tetraspanin	SM_V9_4
327	0.564	0.278505	0.128	0.401798	0.37	0.265	Muscle	Smp_043990	Basigin related	SM_V9_1
328	0.564	0.461401	0.128	0.665661	0.286	0.177	Muscle	Smp_144200	Protein N-terminal glutamine amidohydrolase	SM_V9_1
329	0.564	0.649823	0.128	0.937496	0.243	0.133	Muscle	Smp_049270	Putative heat shock protein	SM_V9_1
330	0.564	0.71301	0.128	1.02866	0.19	0.07	Muscle	Smp_089700	Integrin beta	SM_V9_1
331	0.563	0.848596	0.126	1.22427	0.222	0.112	Muscle	Smp_163760	Menin	SM_V9_PAR2
332	0.563	0.592034	0.126	0.854124	0.175	0.053	Muscle	Smp_306360	AB hydrolase-1 domain-containing protein	SM_V9_PAR2
333	0.563	0.540178	0.126	0.779313	0.169	0.046	Muscle	Smp_134470	NA	SM_V9_7
334	0.563	0.502859	0.126	0.725472	0.407	0.328	Muscle	Smp_145370	NA	SM_V9_4
335	0.563	0.598604	0.126	0.863603	0.127	0	Muscle	Smp_138350	C2H2-type domain-containing protein	SM_V9_3
336	0.563	0.63418	0.126	0.914929	0.233	0.124	Muscle	Smp_181090	Putative rna (Guanine-9-) methyltransferase domain containing	SM_V9_2
337	0.563	0.604646	0.126	0.872319	0.291	0.189	Muscle	Smp_078610	Putative rna binding motif protein 25	SM_V9_2
338	0.563	0.574517	0.126	0.828853	0.238	0.126	Muscle	Smp_003620	Putative septin	SM_V9_1
339	0.563	0.606699	0.126	0.875282	0.138	0.012	Muscle	Smp_124240	Putative sodium/potassium-dependent atpase beta subunit; Sodium/potassium ATPase1 beta subunit	SM_V9_1
340	0.562	0.78727	0.124	1.13579	0.127	0.002	Muscle	Smp_157670	PDZ domain-containing protein	SM_V9_PAR2
341	0.562	0.427402	0.124	0.616611	0.413	0.328	Muscle	Smp_017830	Complex I-15 kDa	SM_V9_PAR2
342	0.562	0.720455	0.124	1.0394	0.212	0.1	Muscle	Smp_015840	Putative zinc finger protein	SM_V9_PAR1
343	0.562	0.651513	0.124	0.939934	0.143	0.019	Muscle	Smp_332380	NA	SM_V9_7
344	0.562	0.630437	0.124	0.909528	0.27	0.172	Muscle	Smp_003710	Putative tropomodulin	SM_V9_5
345	0.562	0.488727	0.124	0.705085	0.127	0.002	Muscle	Smp_307880	VWFA domain-containing protein	SM_V9_3
346	0.562	0.69768	0.124	1.00654	0.159	0.039	Muscle	Smp_121390	NA	SM_V9_3
347	0.562	0.754705	0.124	1.08881	0.228	0.119	Muscle	Smp_079860	O-acyltransferase (Membrane bound) domain containing protein, putative	SM_V9_1
348	0.562	0.657399	0.124	0.948426	0.317	0.218	Muscle	Smp_006830	SWIB/MDM2 domain-containing protein	SM_V9_1
349	0.562	0.602677	0.124	0.869479	0.127	0.002	Muscle	Smp_034850	Twik family of potassium channels-related	SM_V9_1
350	0.561	0.611417	0.122	0.882089	0.233	0.129	Muscle	Smp_092880	LisH domain-containing protein	SM_V9_ZSR
351	0.561	0.463716	0.122	0.669001	0.159	0.039	Muscle	Smp_345440	NA	SM_V9_PAR2
352	0.561	0.605997	0.122	0.874268	0.212	0.1	Muscle	Smp_096240	Putative zinc finger protein	SM_V9_PAR2
353	0.561	0.393156	0.122	0.567204	0.365	0.269	Muscle	Smp_341300	Peptidase_M16 domain-containing protein	SM_V9_6
354	0.561	0.596831	0.122	0.861046	0.138	0.017	Muscle	Smp_247280	C2H2-type domain-containing protein	SM_V9_4
355	0.561	0.466614	0.122	0.673181	0.169	0.046	Muscle	Smp_018260	Glycogen [starch] synthase	SM_V9_3
356	0.561	0.524547	0.122	0.756761	0.243	0.136	Muscle	Smp_212600	NA	SM_V9_2
357	0.561	0.454457	0.122	0.655643	0.127	0.005	Muscle	Smp_173010	Putative dro/myosuppressin receptor	SM_V9_2
358	0.561	0.542473	0.122	0.782624	0.312	0.211	Muscle	Smp_093690	RNA helicase	SM_V9_1
359	0.561	0.501247	0.122	0.723147	0.122	0	Muscle	Smp_176410	F-box domain-containing protein	SM_V9_1
360	0.561	0.644354	0.122	0.929606	0.143	0.024	Muscle	Smp_167190	Smp_167190	SM_V9_1
361	0.561	0.419664	0.122	0.605448	0.122	0	Muscle	Smp_126140	Alpha integrin receptor 1; Putative integrin alpha	SM_V9_1
362	0.56	0.659699	0.12	0.951744	0.127	0.007	Muscle	Smp_126360	NA	SM_V9_ZSR
363	0.56	0.395414	0.12	0.570462	0.455	0.391	Muscle	Smp_046030	U6 snRNA-associated Sm-like protein LSm1	SM_V9_PAR2
364	0.56	0.621333	0.12	0.896394	0.259	0.163	Muscle	Smp_056440	Superoxide dismutase	SM_V9_PAR1
365	0.56	0.620002	0.12	0.894473	0.249	0.146	Muscle	Smp_125260	F8A1-like protein	SM_V9_7
366	0.56	0.609433	0.12	0.879226	0.159	0.041	Muscle	Smp_134580	NA	SM_V9_7
367	0.56	0.743666	0.12	1.07288	0.249	0.15	Muscle	Smp_093850	Activator of basal transcription 1	SM_V9_4
368	0.56	0.710681	0.12	1.0253	0.312	0.223	Muscle	Smp_103540	Activator protein 4 (Ap4), putative	SM_V9_4
369	0.56	0.285248	0.12	0.411526	0.45	0.345	Muscle	Smp_010160	Putative chaperone binding protein	SM_V9_3
370	0.56	0.560791	0.12	0.809051	0.18	0.061	Muscle	Smp_047650	Ferritin	SM_V9_2
371	0.56	0.224883	0.12	0.324437	0.159	0.034	Muscle	Smp_004190	Putative cationic amino acid transporter	SM_V9_2
372	0.56	0.351047	0.12	0.506454	0.286	0.167	Muscle	Smp_346030	NA	SM_V9_2
373	0.56	0.716333	0.12	1.03345	0.233	0.131	Muscle	Smp_213930	PPM-type phosphatase domain-containing protein	SM_V9_1
374	0.56	0.384069	0.12	0.554095	0.212	0.102	Muscle	Smp_161730	NA	SM_V9_1
375	0.56	0.577689	0.12	0.833429	0.196	0.083	Muscle	Smp_094330	Putative abc transporter	SM_V9_1
376	0.56	0.7059	0.12	1.0184	0.217	0.112	Muscle	Smp_079270	Crp-related	SM_V9_1
377	0.559	0.584769	0.118	0.843643	0.328	0.243	Muscle	Smp_084140	NAD-dependent protein deacetylase	SM_V9_PAR2
378	0.559	0.477965	0.118	0.689557	0.143	0.024	Muscle	Smp_164380	Putative camp-dependent protein kinase catalytic subunit	SM_V9_6
379	0.559	0.426846	0.118	0.615809	0.312	0.218	Muscle	Smp_056810	Heterogeneous nuclear ribonucleoprotein,putative	SM_V9_5
380	0.559	0.513048	0.118	0.740172	0.344	0.25	Muscle	Smp_089060	Putative eukaryotic translation initiation factor 4h	SM_V9_4
381	0.559	0.374475	0.118	0.540254	0.254	0.136	Muscle	Smp_167660	Protein phosphatase 1 binding protein, putative	SM_V9_3
382	0.559	0.524944	0.118	0.757334	0.339	0.25	Muscle	Smp_319220	U6 snRNA-associated Sm-like protein LSm2	SM_V9_1
383	0.559	0.607046	0.118	0.875783	0.265	0.165	Muscle	Smp_103160	FAA4 Long-chain-fatty-acid--CoA ligase 4	SM_V9_1
384	0.559	0.402935	0.118	0.581312	0.46	0.403	Muscle	Smp_099160	SUZ domain-containing protein	SM_V9_1
385	0.558	0.76694	0.116	1.10646	0.228	0.131	Muscle	Smp_096200	tRNA-dihydrouridine synthase, putative	SM_V9_ZSR
386	0.558	0.423463	0.116	0.610927	0.238	0.136	Muscle	Smp_300910	NA	SM_V9_7
387	0.558	0.746492	0.116	1.07696	0.228	0.126	Muscle	Smp_143440	NA	SM_V9_5
388	0.558	0.594532	0.116	0.857728	0.228	0.121	Muscle	Smp_062620	NA	SM_V9_5
389	0.558	0.736737	0.116	1.06289	0.254	0.158	Muscle	Smp_089180	Ubiquitin carboxyl-terminal hydrolase 7	SM_V9_4
390	0.558	0.488472	0.116	0.704717	0.407	0.333	Muscle	Smp_158910	Cyclin-dependent kinases regulatory subunit	SM_V9_4
391	0.558	0.63851	0.116	0.921176	0.222	0.121	Muscle	Smp_027010	Putative clathrin coat adaptor ap3 medium chain	SM_V9_3
392	0.558	0.512459	0.116	0.739322	0.249	0.146	Muscle	Smp_018550	NA	SM_V9_3
393	0.558	0.550362	0.116	0.794004	0.148	0.034	Muscle	Smp_123020	NA	SM_V9_2
394	0.558	0.541101	0.116	0.780643	0.429	0.367	Muscle	Smp_021040	NA	SM_V9_2
395	0.558	0.872481	0.116	1.25872	0.354	0.284	Muscle	Smp_320760	NA	SM_V9_1
396	0.558	0.580334	0.116	0.837244	0.148	0.032	Muscle	Smp_019950	NA	SM_V9_1
397	0.557	0.532811	0.114	0.768683	0.116	0.002	Muscle	Smp_314740	NA	SM_V9_5
398	0.557	0.418835	0.114	0.604251	0.138	0.024	Muscle	Smp_009070	Putative zinc finger protein	SM_V9_4
399	0.557	0.280239	0.114	0.404299	0.492	0.415	Muscle	Smp_105970	NA	SM_V9_3
400	0.557	0.402095	0.114	0.580101	0.116	0.002	Muscle	Smp_245990	Innexin	SM_V9_2
401	0.557	0.624252	0.114	0.900605	0.238	0.143	Muscle	Smp_122800	Putative lupus la ribonucleoprotein	SM_V9_2
402	0.557	0.41927	0.114	0.604878	0.185	0.073	Muscle	Smp_343540	Putative talin	SM_V9_1
403	0.557	0.266439	0.114	0.384391	0.534	0.485	Muscle	Smp_036220	Histone H2B	SM_V9_1
404	0.557	0.483794	0.114	0.697968	0.138	0.022	Muscle	Smp_332480	TNFR	SM_V9_1
405	0.557	0.586959	0.114	0.846803	0.265	0.175	Muscle	Smp_337140	Complex I-49kD	SM_V9_1
406	0.556	0.26359	0.112	0.38028	0.519	0.425	Muscle	Smp_032320	Putative serine/arginine rich splicing factor	SM_V9_PAR2
407	0.556	0.462676	0.112	0.6675	0.249	0.155	Muscle	Smp_337400	DUF667 domain-containing protein	SM_V9_PAR2
408	0.556	0.615451	0.112	0.887909	0.143	0.032	Muscle	Smp_038440	Putative heart-specific myosin light chain phosphatase small subunit	SM_V9_PAR1
409	0.556	0.767348	0.112	1.10705	0.132	0.022	Muscle	Smp_041430	14-3-3 protein, putative	SM_V9_7
410	0.556	0.235753	0.112	0.340119	0.693	0.716	Muscle	Smp_136640	Putative programmed cell death protein	SM_V9_6
411	0.556	0.549424	0.112	0.792652	0.354	0.279	Muscle	Smp_138930	Prolyl-tRNA synthetase	SM_V9_6
412	0.556	0.280534	0.112	0.404725	0.598	0.578	Muscle	Smp_068000	Ubiquitin conjugating enzyme E2, putative	SM_V9_5
413	0.556	0.447024	0.112	0.644919	0.153	0.044	Muscle	Smp_070640	B41 domain-containing protein	SM_V9_5
414	0.556	0.372069	0.112	0.536782	0.339	0.238	Muscle	Smp_093840	Tetraspanning orphan receptor	SM_V9_4
415	0.556	0.719182	0.112	1.03756	0.127	0.015	Muscle	Smp_024820	Tetraspanin	SM_V9_4
416	0.556	0.585722	0.112	0.845019	0.153	0.046	Muscle	Smp_156100	NA	SM_V9_4
417	0.556	0.390378	0.112	0.563197	0.116	0.005	Muscle	Smp_002640	Hox protein Smox1	SM_V9_3
418	0.556	0.599048	0.112	0.864243	0.175	0.066	Muscle	Smp_087580	Pcd6 interacting protein-related	SM_V9_3
419	0.556	0.533034	0.112	0.769006	0.111	0	Muscle	Smp_143300	Notch	SM_V9_1
420	0.556	0.435926	0.112	0.628909	0.175	0.068	Muscle	Smp_059780	Putative rab6-interacting protein 2 (ERC protein 1)	SM_V9_1
421	0.556	0.377468	0.112	0.544571	0.296	0.209	Muscle	Smp_049500	Putative atp-dependent transporter	SM_V9_1
422	0.556	0.674716	0.112	0.973409	0.153	0.044	Muscle	Smp_302360	Gelsolin-like domain-containing protein	SM_V9_1
423	0.556	0.659387	0.112	0.951295	0.286	0.201	Muscle	Smp_126720	NA	SM_V9_1
424	0.556	0.589176	0.112	0.850002	0.122	0.01	Muscle	Smp_092020	Putative cement protein 3B variant 2	SM_V9_1
425	0.555	0.718927	0.11	1.03719	0.196	0.1	Muscle	Smp_342740	Conserved oligomeric Golgi complex subunit 1	SM_V9_ZSR
426	0.555	0.240525	0.11	0.347004	0.635	0.592	Muscle	Smp_079220	ADP/ATP translocase	SM_V9_ZSR
427	0.555	0.390769	0.11	0.56376	0.116	0.007	Muscle	Smp_203950	NA	SM_V9_PAR2
428	0.555	0.4233	0.11	0.610693	0.169	0.061	Muscle	Smp_340190	Phospholipid scramblase	SM_V9_4
429	0.555	0.486544	0.11	0.701934	0.265	0.175	Muscle	Smp_246300	NA	SM_V9_3
430	0.555	0.741106	0.11	1.06919	0.28	0.201	Muscle	Smp_084900	eIF-2B GDP-GTP exchange factor subunit alpha	SM_V9_3
431	0.555	0.706806	0.11	1.01971	0.28	0.197	Muscle	Smp_246530	RING-type domain-containing protein	SM_V9_3
432	0.555	0.434161	0.11	0.626361	0.159	0.053	Muscle	Smp_201970	NA	SM_V9_2
433	0.555	0.537525	0.11	0.775485	0.275	0.187	Muscle	Smp_143470	Spectrin beta chain	SM_V9_2
434	0.555	0.503475	0.11	0.726361	0.212	0.112	Muscle	Smp_090450	Host cell factor (DHcf)	SM_V9_2
435	0.555	0.593035	0.11	0.855568	0.259	0.172	Muscle	Smp_104670	Rab15, 13, 10, 1, 35, 5, and, putative	SM_V9_1
436	0.555	0.611278	0.11	0.881888	0.122	0.012	Muscle	Smp_049740	NA	SM_V9_1
437	0.555	0.309405	0.11	0.446377	0.164	0.053	Muscle	Smp_315790	Smp_127420	SM_V9_1
438	0.555	0.571859	0.11	0.825019	0.243	0.146	Muscle	Smp_102690	Eukaryotic translation initiation factor 2c,putative	SM_V9_1
439	0.555	0.521261	0.11	0.75202	0.354	0.274	Muscle	Smp_020370	Reticulon-like protein	SM_V9_1
440	0.555	0.616855	0.11	0.889933	0.18	0.08	Muscle	Smp_016180	Putative nuclear hormone receptor	SM_V9_1
441	0.554	0.341946	0.108	0.493323	0.476	0.415	Muscle	Smp_080370	BZIP domain-containing protein	SM_V9_ZSR
442	0.554	0.61673	0.108	0.889753	0.111	0.002	Muscle	Smp_170020	Putative neuropeptide receptor	SM_V9_ZSR
443	0.554	0.64299	0.108	0.927639	0.132	0.027	Muscle	Smp_244940	NA	SM_V9_ZSR
444	0.554	0.861908	0.108	1.24347	0.127	0.019	Muscle	Smp_307090	NA	SM_V9_PAR2
445	0.554	0.421962	0.108	0.608763	0.376	0.303	Muscle	Smp_055900	NA	SM_V9_PAR2
446	0.554	0.508035	0.108	0.73294	0.339	0.257	Muscle	Smp_328230	NA	SM_V9_PAR1
447	0.554	0.355049	0.108	0.512227	0.127	0.019	Muscle	Smp_141770	Glycerol kinase	SM_V9_6
448	0.554	0.489337	0.108	0.705965	0.111	0.002	Muscle	Smp_334480	NA	SM_V9_5
449	0.554	0.53452	0.108	0.77115	0.206	0.107	Muscle	Smp_023550	Putative beta-catenin	SM_V9_3
450	0.554	0.49648	0.108	0.716269	0.328	0.248	Muscle	Smp_179910	Psmras1; Psmras1; Ras-like protein	SM_V9_3
451	0.554	0.661099	0.108	0.953765	0.222	0.126	Muscle	Smp_088550	Putative rrm/rnp domain	SM_V9_1
452	0.554	0.804116	0.108	1.16009	0.228	0.138	Muscle	Smp_141630	Splicing factor 3b, subunit 1-related	SM_V9_1
453	0.554	0.621478	0.108	0.896603	0.159	0.056	Muscle	Smp_141040	Putative striatin	SM_V9_1
454	0.554	0.490807	0.108	0.708084	0.116	0.01	Muscle	Smp_152180	Putative fad NAD binding oxidoreductases	SM_V9_1
455	0.554	0.644451	0.108	0.929746	0.175	0.073	Muscle	Smp_306370	Non-specific serine/threonine protein kinase	SM_V9_1
456	0.553	0.251615	0.106	0.363004	0.571	0.532	Muscle	Smp_900050	NADH:ubiquinone reductase (H(+)-translocating)	SM_V9_MITO
457	0.553	0.281186	0.106	0.405665	0.519	0.427	Muscle	Smp_322950	Dynein light chain	SM_V9_ZSR
458	0.553	0.447044	0.106	0.644948	0.392	0.325	Muscle	Smp_044550	Putative far upstream (Fuse) binding protein	SM_V9_ZSR
459	0.553	0.493862	0.106	0.712493	0.28	0.194	Muscle	Smp_067540	Vacuolar protein sorting-associated protein 28 homolog	SM_V9_ZSR
460	0.553	0.583023	0.106	0.841124	0.259	0.177	Muscle	Smp_191870	Non-specific serine/threonine protein kinase	SM_V9_ZSR
461	0.553	0.67728	0.106	0.977108	0.243	0.158	Muscle	Smp_150320	S1 motif domain-containing protein	SM_V9_PAR2
462	0.553	0.524952	0.106	0.757345	0.265	0.177	Muscle	Smp_059710	SAP domain-containing protein	SM_V9_6
463	0.553	0.340236	0.106	0.490856	0.212	0.107	Muscle	Smp_341830	NA	SM_V9_6
464	0.553	0.734349	0.106	1.05944	0.18	0.085	Muscle	Smp_150980	P53 inducible protein-related	SM_V9_4
465	0.553	0.193682	0.106	0.279424	0.582	0.488	Muscle	Smp_043100	Putative heterogeneous nuclear ribonucleoprotein	SM_V9_4
466	0.553	0.529239	0.106	0.763531	0.333	0.265	Muscle	Smp_055600	Lin-7-like proteins	SM_V9_3
467	0.553	0.49171	0.106	0.709387	0.127	0.022	Muscle	Smp_152060	C2 domain-containing protein	SM_V9_1
468	0.553	0.511098	0.106	0.737358	0.132	0.027	Muscle	Smp_093220	Ankyrin_rpt-contain_dom domain-containing protein	SM_V9_1
469	0.553	0.459902	0.106	0.663498	0.286	0.204	Muscle	Smp_333200	PSP domain-containing protein	SM_V9_1
470	0.553	0.517815	0.106	0.74705	0.265	0.18	Muscle	Smp_073600	Putative platelet-activating factor acetylhydrolase ib	SM_V9_1
471	0.552	0.43957	0.104	0.634165	0.249	0.158	Muscle	Smp_022540	Phosphatidylinositol-4,5-bisphosphate 4-phosphatase	SM_V9_ZSR
472	0.552	0.55726	0.104	0.803956	0.148	0.049	Muscle	Smp_125290	IPR001194 DENN,domain-containing protein	SM_V9_7
473	0.552	0.435066	0.104	0.627668	0.116	0.012	Muscle	Smp_202470	Smp_202470	SM_V9_4
474	0.552	0.473713	0.104	0.683423	0.106	0.002	Muscle	Smp_136710	Calcium-transporting ATPase	SM_V9_3
475	0.552	0.450161	0.104	0.649446	0.106	0.002	Muscle	Smp_000320	Ndr family, putative	SM_V9_3
476	0.552	0.615265	0.104	0.887639	0.127	0.024	Muscle	Smp_123570	BHLH domain-containing protein	SM_V9_3
477	0.552	0.713325	0.104	1.02911	0.175	0.08	Muscle	Smp_026250	Peptide alpha-n-acetyltransferase-related	SM_V9_3
478	0.552	0.315265	0.104	0.454831	0.439	0.371	Muscle	Smp_211330	RNA helicase	SM_V9_2
479	0.552	0.82677	0.104	1.19278	0.148	0.049	Muscle	Smp_303690	Putative major egg antigen	SM_V9_1
480	0.552	0.492016	0.104	0.70983	0.317	0.25	Muscle	Smp_033530	Putative carbonyl reductase	SM_V9_1
481	0.552	0.497882	0.104	0.718292	0.143	0.041	Muscle	Smp_196790	Peptide-methionine (R)-S-oxide reductase	SM_V9_1
482	0.551	0.486571	0.102	0.701974	0.323	0.257	Muscle	Smp_077090	Putative nitrogen fixation protein nifu	SM_V9_PAR2
483	0.551	0.440851	0.102	0.636013	0.148	0.046	Muscle	Smp_170150	NA	SM_V9_PAR2
484	0.551	0.411352	0.102	0.593456	0.302	0.223	Muscle	Smp_055880	Charged multivesicular body protein 1a	SM_V9_PAR2
485	0.551	0.564082	0.102	0.813798	0.228	0.143	Muscle	Smp_162380	Isoamyl acetate-hydrolyzing esterase 1	SM_V9_PAR2
486	0.551	0.341866	0.102	0.493209	0.148	0.044	Muscle	Smp_038960	L-lactate dehydrogenase	SM_V9_PAR2
487	0.551	0.61512	0.102	0.88743	0.153	0.056	Muscle	Smp_135790	Dynamin-associated protein, putative	SM_V9_PAR2
488	0.551	0.524738	0.102	0.757036	0.243	0.16	Muscle	Smp_021540	Branchpoint-bridging protein	SM_V9_PAR1
489	0.551	0.399214	0.102	0.575944	0.386	0.316	Muscle	Smp_026160	Putative growth hormone inducible transmembrane protein	SM_V9_5
490	0.551	0.353314	0.102	0.509725	0.132	0.032	Muscle	Smp_042020	ATP-diphosphohydrolase 1	SM_V9_4
491	0.551	0.301521	0.102	0.435003	0.349	0.255	Muscle	Smp_012350	Venom allergen-like (VAL) 11 protein	SM_V9_2
492	0.551	0.576055	0.102	0.831072	0.333	0.267	Muscle	Smp_046680	NA	SM_V9_2
493	0.551	0.586375	0.102	0.84596	0.143	0.044	Muscle	Smp_172070	Putative immunoglobulin domain superfamily (Sensory guidance protein)	SM_V9_1
494	0.551	0.476371	0.102	0.687257	0.302	0.228	Muscle	Smp_093630	Mitochondrial carrier protein-related	SM_V9_1
495	0.551	0.518382	0.102	0.747867	0.28	0.206	Muscle	Smp_083740	Putative centrin	SM_V9_1
496	0.551	0.628888	0.102	0.907294	0.169	0.073	Muscle	Smp_127440	Smp_127440	SM_V9_1
497	0.551	0.571032	0.102	0.823825	0.222	0.141	Muscle	Smp_313730	Inhibitor of growth protein	SM_V9_1
498	0.551	0.544586	0.102	0.785672	0.196	0.104	Muscle	Smp_034870	AP complex subunit beta	SM_V9_1
499	0.551	0.580729	0.102	0.837815	0.116	0.015	Muscle	Smp_124070	Venom allergen-like (VAL) 16 protein	SM_V9_1
500	0.55	0.686134	0.1	0.989882	0.159	0.063	Muscle	Smp_067580	Calcium uniporter protein	SM_V9_ZSR
501	0.55	0.494411	0.1	0.713285	0.175	0.08	Muscle	Smp_062950	Growth factor receptor-bound protein, putative	SM_V9_PAR1
502	0.55	0.621802	0.1	0.897071	0.132	0.034	Muscle	Smp_300920	Protein kinase domain-containing protein	SM_V9_7
503	0.55	0.537178	0.1	0.774984	0.212	0.126	Muscle	Smp_173320	Tubulin tyrosine ligase-related	SM_V9_6
504	0.55	0.443629	0.1	0.640021	0.333	0.255	Muscle	Smp_067490	Programmed cell death protein, putative	SM_V9_6
505	0.55	0.453497	0.1	0.654258	0.18	0.087	Muscle	Smp_129310	Kinase	SM_V9_5
506	0.55	0.514652	0.1	0.742486	0.148	0.053	Muscle	Smp_170690	Proline dehydrogenase	SM_V9_4
507	0.55	0.341728	0.1	0.49301	0.159	0.061	Muscle	Smp_000340	Ecdysone-induced protein E78; Nuclear hormone receptor superfamily protein-related	SM_V9_3
508	0.55	0.555024	0.1	0.800731	0.111	0.012	Muscle	Smp_140940	WW domain-containing protein	SM_V9_1
509	0.55	0.621608	0.1	0.896791	0.265	0.192	Muscle	Smp_035430	Serine/threonine protein phosphatase 2A regulatory subunit	SM_V9_1
510	0.549	0.537304	0.098	0.775165	0.217	0.136	Muscle	Smp_346260	NA	SM_V9_ZSR
511	0.549	0.517186	0.098	0.746141	0.302	0.231	Muscle	Smp_340960	NA	SM_V9_PAR2
512	0.549	0.631326	0.098	0.910811	0.238	0.158	Muscle	Smp_194580	Edp1-related	SM_V9_PAR2
513	0.549	0.391229	0.098	0.564423	0.354	0.286	Muscle	Smp_175810	NA	SM_V9_7
514	0.549	0.708882	0.098	1.0227	0.201	0.117	Muscle	Smp_145350	Putative ubiquitin-conjugating enzyme h	SM_V9_4
515	0.549	0.460113	0.098	0.663803	0.36	0.289	Muscle	Smp_042590	Putative nadh-ubiquinone oxidoreductase 1, chain	SM_V9_4
516	0.549	0.606144	0.098	0.874481	0.201	0.117	Muscle	Smp_347140	4-hydroxybenzoate polyprenyltransferase, mitochondrial	SM_V9_4
517	0.549	0.635648	0.098	0.917047	0.169	0.08	Muscle	Smp_168160	Putative ubiquitin ligase E3a	SM_V9_3
518	0.549	0.319658	0.098	0.461169	0.101	0.002	Muscle	Smp_176820	NA	SM_V9_2
519	0.549	0.22323	0.098	0.322052	0.111	0.012	Muscle	Smp_176310	Acetylcholine-gated chloride channel subunit	SM_V9_2
520	0.549	0.580043	0.098	0.836825	0.27	0.197	Muscle	Smp_333810	6-phosphogluconate dehydrogenase, decarboxylating	SM_V9_2
521	0.549	0.301032	0.098	0.434298	0.481	0.437	Muscle	Smp_147960	SmZF1	SM_V9_1
522	0.549	0.355987	0.098	0.513581	0.106	0.007	Muscle	Smp_160780	Putative voltage-gated potassium channel	SM_V9_1
523	0.549	0.366346	0.098	0.528526	0.46	0.41	Muscle	Smp_037910	Succinate dehydrogenase [ubiquinone] cytochrome b small subunit	SM_V9_1
524	0.549	0.548074	0.098	0.790703	0.153	0.061	Muscle	Smp_141650	RIC3 domain-containing protein	SM_V9_1
525	0.549	0.58145	0.098	0.838855	0.18	0.092	Muscle	Smp_340100	NA	SM_V9_1
526	0.548	0.251652	0.096	0.363057	0.106	0.01	Muscle	Smp_243900	Innexin	SM_V9_PAR2
527	0.548	0.298297	0.096	0.430351	0.333	0.257	Muscle	Smp_130230	Rac GTPase; Rac GTPase; Rac gtpase, putative	SM_V9_7
528	0.548	0.368279	0.096	0.531314	0.106	0.01	Muscle	Smp_078230	cGMP-dependent protein kinase	SM_V9_6
529	0.548	0.618189	0.096	0.891858	0.259	0.189	Muscle	Smp_085520	Vacuolar ATP synthase subunit e, putative	SM_V9_5
530	0.548	0.734552	0.096	1.05973	0.106	0.01	Muscle	Smp_166180	NA	SM_V9_4
531	0.548	0.430079	0.096	0.620473	0.095	0	Muscle	Smp_008850	Putative peptide (FMRFamide/somatostatin)-like receptor	SM_V9_4
532	0.548	0.335302	0.096	0.483738	0.132	0.036	Muscle	Smp_347500	NA	SM_V9_4
533	0.548	0.591688	0.096	0.853625	0.238	0.165	Muscle	Smp_160600	Putative nuclear matrix protein	SM_V9_3
534	0.548	0.314852	0.096	0.454235	0.095	0	Muscle	Smp_201950	NA	SM_V9_3
535	0.548	0.550182	0.096	0.793745	0.212	0.126	Muscle	Smp_161170	Plus3 domain-containing protein	SM_V9_2
536	0.548	0.418819	0.096	0.604228	0.196	0.107	Muscle	Smp_172160	Senescence downregulated leo1-like	SM_V9_1
537	0.548	0.461601	0.096	0.66595	0.339	0.274	Muscle	Smp_049680	Cir_N domain-containing protein	SM_V9_1
538	0.548	0.390052	0.096	0.562726	0.101	0.005	Muscle	Smp_158460	SH3 domain-containing protein	SM_V9_1
539	0.548	0.347191	0.096	0.50089	0.116	0.019	Muscle	Smp_072990	Putative seven transmembrane receptor	SM_V9_1
540	0.547	0.554323	0.094	0.799719	0.254	0.184	Muscle	Smp_341550	Guanine nucleotide exchange factor mss4,putative	SM_V9_ZSR
541	0.547	0.434956	0.094	0.627509	0.169	0.083	Muscle	Smp_011640	NA	SM_V9_ZSR
542	0.547	0.479005	0.094	0.691059	0.111	0.019	Muscle	Smp_244960	NA	SM_V9_ZSR
543	0.547	0.295567	0.094	0.426413	0.36	0.291	Muscle	Smp_175910	Putative sperm nuclear basic protein PL-I isoform PLIb	SM_V9_PAR1
544	0.547	0.525304	0.094	0.757853	0.286	0.216	Muscle	Smp_015850	NA	SM_V9_PAR1
545	0.547	0.591309	0.094	0.853079	0.212	0.131	Muscle	Smp_214050	Guanylate kinase	SM_V9_6
546	0.547	0.525443	0.094	0.758054	0.138	0.046	Muscle	Smp_012010	Forkhead transcription factor	SM_V9_6
547	0.547	0.319979	0.094	0.461632	0.307	0.231	Muscle	Smp_136320	DUF727 domain-containing protein	SM_V9_5
548	0.547	0.438572	0.094	0.632725	0.169	0.083	Muscle	Smp_151050	NA	SM_V9_4
549	0.547	0.417916	0.094	0.602926	0.307	0.238	Muscle	Smp_141000	Interleukin enhancer binding factor, putative	SM_V9_4
550	0.547	0.528487	0.094	0.762445	0.18	0.095	Muscle	Smp_211280	V-type proton ATPase subunit C	SM_V9_3
551	0.547	0.592519	0.094	0.854824	0.111	0.017	Muscle	Smp_246970	NA	SM_V9_3
552	0.547	0.581102	0.094	0.838353	0.201	0.121	Muscle	Smp_147950	Putative bromodomain-containing protein 3, brd3	SM_V9_1
553	0.547	0.739585	0.094	1.067	0.307	0.245	Muscle	Smp_094020	RNA helicase	SM_V9_1
554	0.547	0.310944	0.094	0.448597	0.19	0.102	Muscle	Smp_193150	NA	SM_V9_1
555	0.547	0.476957	0.094	0.688103	0.185	0.1	Muscle	Smp_246620	Protein kinase domain-containing protein	SM_V9_1
556	0.546	0.4847	0.092	0.699274	0.122	0.029	Muscle	Smp_143130	Putative four and A half lim domains	SM_V9_ZSR
557	0.546	0.634686	0.092	0.915659	0.127	0.039	Muscle	Smp_127920	Serine/threonine kinase	SM_V9_7
558	0.546	0.413106	0.092	0.595986	0.111	0.019	Muscle	Smp_248010	NA	SM_V9_6
559	0.546	0.470925	0.092	0.679401	0.222	0.143	Muscle	Smp_041760	DNA helicase	SM_V9_4
560	0.546	0.437865	0.092	0.631705	0.106	0.015	Muscle	Smp_059170	Putative troponin I	SM_V9_4
561	0.546	0.504595	0.092	0.727977	0.259	0.182	Muscle	Smp_043220	NA	SM_V9_4
562	0.546	0.489321	0.092	0.705942	0.122	0.032	Muscle	Smp_344270	NA	SM_V9_4
563	0.546	0.58117	0.092	0.838451	0.27	0.201	Muscle	Smp_049970	Zinc finger protein, putative	SM_V9_4
564	0.546	0.368806	0.092	0.532074	0.095	0.002	Muscle	Smp_346500	NA	SM_V9_3
565	0.546	0.611024	0.092	0.881522	0.196	0.117	Muscle	Smp_027040	Receptor expression-enhancing protein	SM_V9_3
566	0.546	0.562551	0.092	0.811589	0.175	0.092	Muscle	Smp_074770	NA	SM_V9_3
567	0.546	0.406152	0.092	0.585953	0.101	0.01	Muscle	Smp_014840	WW domain-containing protein	SM_V9_2
568	0.546	0.641589	0.092	0.925617	0.233	0.163	Muscle	Smp_344060	Glutaminyl-tRNA synthetase	SM_V9_1
569	0.546	0.58441	0.092	0.843126	0.175	0.092	Muscle	Smp_032250	Family S12 unassigned peptidase (S12 family)	SM_V9_1
570	0.545	0.812534	0.09	1.17224	0.095	0.005	Muscle	Smp_168730	Carbonic anhydrase	SM_V9_6
571	0.545	0.382855	0.09	0.552343	0.095	0.005	Muscle	Smp_212780	NA	SM_V9_5
572	0.545	0.534849	0.09	0.771624	0.138	0.053	Muscle	Smp_137110	Phd finger protein, putative	SM_V9_4
573	0.545	0.304053	0.09	0.438656	0.09	0	Muscle	Smp_134960	G_PROTEIN_RECEP_F1_2 domain-containing protein	SM_V9_3
574	0.545	0.561982	0.09	0.810768	0.148	0.066	Muscle	Smp_196690	Nuclear lim interactor-interacting factor-related	SM_V9_1
575	0.545	0.41978	0.09	0.605615	0.307	0.235	Muscle	Smp_319320	Acylphosphatase	SM_V9_1
576	0.545	0.465911	0.09	0.672168	0.302	0.245	Muscle	Smp_161960	Replication stress response regulator SDE2	SM_V9_1
577	0.544	0.487434	0.088	0.703219	0.302	0.238	Muscle	Smp_201220	Non-specific serine/threonine protein kinase	SM_V9_ZSR
578	0.544	0.373794	0.088	0.539271	0.116	0.029	Muscle	Smp_266820	NA	SM_V9_PAR2
579	0.544	0.283756	0.088	0.409374	0.164	0.075	Muscle	Smp_173730	NA	SM_V9_PAR2
580	0.544	0.675656	0.088	0.974765	0.19	0.119	Muscle	Smp_043970	DNAj homolog subfamily C member, putative	SM_V9_PAR1
581	0.544	0.519707	0.088	0.749779	0.095	0.007	Muscle	Smp_306120	NA	SM_V9_PAR1
582	0.544	0.613325	0.088	0.88484	0.09	0.002	Muscle	Smp_334600	Phosphodiesterase	SM_V9_5
583	0.544	0.509304	0.088	0.73477	0.138	0.053	Muscle	Smp_345000	NA	SM_V9_4
584	0.544	0.488407	0.088	0.704623	0.148	0.063	Muscle	Smp_001000	Usp domain-containing protein	SM_V9_3
585	0.544	0.363032	0.088	0.523744	0.333	0.274	Muscle	Smp_022170	Tropomyosin, putative	SM_V9_3
586	0.544	0.342105	0.088	0.493553	0.317	0.255	Muscle	Smp_100140	Dolichyl-diphosphooligosaccharide--protein glycosyltransferase subunit KCP2	SM_V9_3
587	0.544	0.246794	0.088	0.356048	0.106	0.017	Muscle	Smp_023620	Putative 4.1 G protein	SM_V9_3
588	0.544	0.477499	0.088	0.688886	0.175	0.095	Muscle	Smp_129520	NA	SM_V9_3
589	0.544	0.649247	0.088	0.936665	0.27	0.209	Muscle	Smp_308360	DFRP_C domain-containing protein	SM_V9_1
590	0.544	0.570856	0.088	0.823572	0.159	0.078	Muscle	Smp_210770	Putative vacuolar protein sorting 26, vps26	SM_V9_1
591	0.544	0.377334	0.088	0.544377	0.116	0.029	Muscle	Smp_347800	NA	SM_V9_1
592	0.544	0.53037	0.088	0.765162	0.243	0.172	Muscle	Smp_093230	Actin-related protein 10, arp10	SM_V9_1
593	0.544	0.318058	0.088	0.45886	0.175	0.092	Muscle	Smp_094880	1,4-alpha-glucan branching enzyme	SM_V9_1
594	0.544	0.386811	0.088	0.55805	0.127	0.041	Muscle	Smp_163420	Protein kinase	SM_V9_1
595	0.543	0.202469	0.086	0.292101	0.169	0.09	Muscle	Smp_304900	NA	SM_V9_ZSR
596	0.543	0.455883	0.086	0.6577	0.228	0.158	Muscle	Smp_267020	Dimethylargininase	SM_V9_PAR2
597	0.543	0.313153	0.086	0.451784	0.101	0.015	Muscle	Smp_244080	Protein-tyrosine-phosphatase	SM_V9_PAR2
598	0.543	0.576915	0.086	0.832312	0.095	0.01	Muscle	Smp_157830	Putative erythrocyte membrane protein	SM_V9_PAR2
599	0.543	0.59553	0.086	0.859167	0.175	0.1	Muscle	Smp_244780	GCFC domain-containing protein	SM_V9_PAR1
600	0.543	0.473965	0.086	0.683787	0.201	0.126	Muscle	Smp_039080	NA	SM_V9_5
601	0.543	0.509315	0.086	0.734787	0.344	0.294	Muscle	Smp_136240	Putative vesicle-associated membrane protein (Vamp)	SM_V9_5
602	0.543	0.373202	0.086	0.538416	0.259	0.189	Muscle	Smp_149200	Dynactin subunit 1	SM_V9_4
603	0.543	0.478594	0.086	0.690466	0.27	0.204	Muscle	Smp_059210	NA	SM_V9_4
604	0.543	0.387435	0.086	0.558951	0.101	0.015	Muscle	Smp_069240	Potassium channel protein	SM_V9_4
605	0.543	0.674489	0.086	0.973082	0.169	0.092	Muscle	Smp_000990	Exocyst complex component 1	SM_V9_3
606	0.543	0.300268	0.086	0.433196	0.101	0.015	Muscle	Smp_126420	NA	SM_V9_3
607	0.543	0.409197	0.086	0.590347	0.407	0.345	Muscle	Smp_098890	Arginine/serine-rich splicing factor, putative	SM_V9_3
608	0.543	0.183108	0.086	0.264169	0.651	0.6	Muscle	Smp_068420	Small nuclear ribonucleoprotein Sm D3	SM_V9_2
609	0.543	0.401134	0.086	0.578714	0.249	0.177	Muscle	Smp_063650	General transcription factor TFIIB	SM_V9_2
610	0.543	0.406112	0.086	0.585896	0.19	0.114	Muscle	Smp_302740	WW domain-containing protein	SM_V9_1
611	0.543	0.59794	0.086	0.862645	0.228	0.163	Muscle	Smp_008500	Putative transcription factor IWS1	SM_V9_1
612	0.543	0.420667	0.086	0.606894	0.169	0.085	Muscle	Smp_129900	Putative sodium-dependent neurotransmitter transporter	SM_V9_1
613	0.542	0.499121	0.084	0.720079	0.122	0.039	Muscle	Smp_147420	EGF-like domain-containing protein	SM_V9_ZSR
614	0.542	0.360148	0.084	0.519584	0.175	0.102	Muscle	Smp_116360	NA	SM_V9_ZSR
615	0.542	0.25414	0.084	0.366646	0.101	0.017	Muscle	Smp_057530	Subfamily S9B unassigned peptidase (S09 family)	SM_V9_7
616	0.542	0.414715	0.084	0.598308	0.132	0.053	Muscle	Smp_127830	Arp2/3 complex 34 kDa subunit	SM_V9_7
617	0.542	0.521218	0.084	0.751958	0.333	0.255	Muscle	Smp_063070	Putative rabb and C	SM_V9_6
618	0.542	0.411154	0.084	0.59317	0.111	0.029	Muscle	Smp_317540	NA	SM_V9_6
619	0.542	0.470874	0.084	0.679328	0.275	0.209	Muscle	Smp_147120	DDRGK domain-containing protein 1	SM_V9_6
620	0.542	0.580088	0.084	0.83689	0.138	0.058	Muscle	Smp_080700	NA	SM_V9_6
621	0.542	0.582525	0.084	0.840406	0.095	0.012	Muscle	Smp_158670	IRS-type PTB domain-containing protein	SM_V9_6
622	0.542	0.610834	0.084	0.881248	0.132	0.053	Muscle	Smp_343610	NA	SM_V9_5
623	0.542	0.255041	0.084	0.367946	0.09	0.005	Muscle	Smp_064430	NA	SM_V9_5
624	0.542	0.282575	0.084	0.407669	0.106	0.024	Muscle	Smp_346790	NA	SM_V9_3
625	0.542	0.459282	0.084	0.662604	0.085	0	Muscle	Smp_167650	DH domain-containing protein	SM_V9_3
626	0.542	0.452883	0.084	0.653372	0.217	0.146	Muscle	Smp_044920	Dynamin GTPase	SM_V9_2
627	0.542	0.549761	0.084	0.793138	0.206	0.136	Muscle	Smp_060900	U4/U6-associated RNA splicing factor-related	SM_V9_2
628	0.542	0.567169	0.084	0.818251	0.09	0.005	Muscle	Smp_130070	Putative nephrin	SM_V9_2
629	0.542	0.436986	0.084	0.630438	0.101	0.017	Muscle	Smp_245800	NA	SM_V9_2
630	0.542	0.512059	0.084	0.738745	0.228	0.163	Muscle	Smp_103810	NA	SM_V9_2
631	0.542	0.593267	0.084	0.855903	0.265	0.209	Muscle	Smp_154610	NA	SM_V9_1
632	0.542	0.511127	0.084	0.737401	0.19	0.119	Muscle	Smp_040500	Peptidylprolyl isomerase	SM_V9_1
633	0.542	0.577361	0.084	0.832957	0.164	0.09	Muscle	Smp_068060	Serine/threonine kinase	SM_V9_1
634	0.542	0.459963	0.084	0.663586	0.317	0.272	Muscle	Smp_031950	NA	SM_V9_1
635	0.542	0.418219	0.084	0.603363	0.323	0.272	Muscle	Smp_028100	Putative ubiquitin-conjugating enzyme E2 G	SM_V9_1
636	0.542	0.474826	0.084	0.685028	0.243	0.18	Muscle	Smp_322440	Splicing factor Prp8, putative	SM_V9_1
637	0.542	0.403938	0.084	0.582759	0.09	0.007	Muscle	Smp_163500	SH2 domain-containing protein	SM_V9_1
638	0.542	0.31972	0.084	0.461258	0.217	0.148	Muscle	Smp_056200	Isocitrate dehydrogenase [NAD] subunit, mitochondrial	SM_V9_1
639	0.541	0.547035	0.082	0.789205	0.143	0.066	Muscle	Smp_171880	Vps8 domain-containing protein	SM_V9_ZSR
640	0.541	0.415269	0.082	0.599106	0.36	0.318	Muscle	Smp_006320	Gap associated protein-related	SM_V9_ZSR
641	0.541	0.561876	0.082	0.810616	0.143	0.068	Muscle	Smp_036630	Putative spry domain containing socs box protein	SM_V9_ZSR
642	0.541	0.185869	0.082	0.268153	0.677	0.699	Muscle	Smp_341590	NA	SM_V9_ZSR
643	0.541	0.604137	0.082	0.871585	0.228	0.165	Muscle	Smp_266790	NUDE_C domain-containing protein	SM_V9_PAR2
644	0.541	0.474951	0.082	0.685209	0.296	0.24	Muscle	Smp_323830	YTH domain-containing protein	SM_V9_PAR2
645	0.541	0.534113	0.082	0.770563	0.164	0.09	Muscle	Smp_323140	NA	SM_V9_PAR2
646	0.541	0.495704	0.082	0.71515	0.19	0.119	Muscle	Smp_030780	Putative ubiquitination factor E4a	SM_V9_6
647	0.541	0.46952	0.082	0.677375	0.28	0.221	Muscle	Smp_060420	Putative suppressor of actin (Sac)	SM_V9_5
648	0.541	0.405225	0.082	0.584617	0.201	0.131	Muscle	Smp_090140	Putative ftz-F1 interacting protein	SM_V9_4
649	0.541	0.174479	0.082	0.251721	0.524	0.488	Muscle	Smp_045510	Small ubiquitin-related modifier	SM_V9_4
650	0.541	0.515494	0.082	0.7437	0.254	0.197	Muscle	Smp_311970	GATA-type domain-containing protein	SM_V9_3
651	0.541	0.383873	0.082	0.553811	0.164	0.09	Muscle	Smp_088600	Ccr4 not-related	SM_V9_2
652	0.541	0.491186	0.082	0.708632	0.206	0.141	Muscle	Smp_061590	Nonsense-mediated mRNA decay protein 1 (Rent1),putative	SM_V9_1
653	0.541	0.52307	0.082	0.75463	0.302	0.255	Muscle	Smp_165070	LIM domain-containing protein	SM_V9_1
654	0.541	0.464695	0.082	0.670413	0.201	0.131	Muscle	Smp_034120	Synaptosomal-associated protein	SM_V9_1
655	0.541	0.461236	0.082	0.665424	0.138	0.061	Muscle	Smp_019900	Putative zygin	SM_V9_1
656	0.541	0.322192	0.082	0.464825	0.085	0.002	Muscle	Smp_333650	Putative transient receptor potential cation channel,subfamily m, member	SM_V9_1
657	0.541	0.390084	0.082	0.562772	0.185	0.109	Muscle	Smp_123870	Synaptobrevin, putative/Pfam:PF00957	SM_V9_1
658	0.541	0.616115	0.082	0.888865	0.148	0.073	Muscle	Smp_151640	NA	SM_V9_1
659	0.541	0.455779	0.082	0.657551	0.222	0.155	Muscle	Smp_213650	NA	SM_V9_1
660	0.54	0.356972	0.08	0.515002	0.09	0.01	Muscle	Smp_136480	Putative ccaat-box DNA binding protein subunit B	SM_V9_PAR2
661	0.54	0.290332	0.08	0.418861	0.423	0.381	Muscle	Smp_018240	Vesicle-fusing ATPase	SM_V9_PAR2
662	0.54	0.46576	0.08	0.67195	0.312	0.262	Muscle	Smp_058460	Eukaryotic translation initiation factor 3 subunit B	SM_V9_PAR2
663	0.54	0.406977	0.08	0.587144	0.079	0	Muscle	Smp_174260	Thyroid hormone receptor,putative	SM_V9_7
664	0.54	0.518787	0.08	0.748452	0.148	0.075	Muscle	Smp_127700	NA	SM_V9_7
665	0.54	0.618823	0.08	0.892772	0.206	0.143	Muscle	Smp_334300	FIP1-like 1 protein	SM_V9_4
666	0.54	0.729633	0.08	1.05264	0.148	0.078	Muscle	Smp_179070	Non-specific serine/threonine protein kinase	SM_V9_2
667	0.54	0.372633	0.08	0.537596	0.344	0.301	Muscle	Smp_099630	Fragile X related 1, frx1	SM_V9_2
668	0.54	0.71373	0.08	1.02969	0.153	0.083	Muscle	Smp_046880	Putative glycosyltransferase	SM_V9_2
669	0.54	0.430708	0.08	0.62138	0.085	0.005	Muscle	Smp_245660	NA	SM_V9_2
670	0.54	0.481156	0.08	0.694161	0.079	0	Muscle	Smp_125480	PDZ domain-containing protein	SM_V9_2
671	0.54	0.584264	0.08	0.842915	0.095	0.017	Muscle	Smp_149740	Alzheimer's disease beta-amyloid related	SM_V9_1
672	0.54	0.379152	0.08	0.547001	0.09	0.01	Muscle	Smp_323790	NA	SM_V9_1
673	0.54	0.378765	0.08	0.546442	0.148	0.073	Muscle	Smp_333150	NA	SM_V9_1
674	0.54	0.414577	0.08	0.598108	0.132	0.056	Muscle	Smp_159590	NA	SM_V9_1
675	0.539	0.311477	0.078	0.449366	0.354	0.313	Muscle	Smp_079920	Pyruvate dehydrogenase E1 component subunit alpha	SM_V9_ZSR
676	0.539	0.598574	0.078	0.863559	0.217	0.155	Muscle	Smp_172660	Diphosphomevalonate decarboxylase	SM_V9_ZSR
677	0.539	0.523245	0.078	0.754884	0.275	0.221	Muscle	Smp_019690	U2 snRNP auxiliary factor large subunit	SM_V9_ZSR
678	0.539	0.418464	0.078	0.603717	0.085	0.007	Muscle	Smp_135020	Putative oxalate:formate antiporter	SM_V9_ZSR
679	0.539	0.564103	0.078	0.813828	0.18	0.112	Muscle	Smp_070330	Putative fun14 domain containing	SM_V9_PAR2
680	0.539	0.371182	0.078	0.535503	0.206	0.136	Muscle	Smp_170160	5-AMP-activated protein kinase, beta subunit,putative	SM_V9_PAR2
681	0.539	0.411973	0.078	0.594351	0.185	0.117	Muscle	Smp_060190	Ctg4a-related	SM_V9_PAR2
682	0.539	0.546056	0.078	0.787792	0.19	0.129	Muscle	Smp_124940	Adrenodoxin, putative	SM_V9_6
683	0.539	0.558904	0.078	0.806328	0.101	0.024	Muscle	Smp_210130	Homeobox protein six-related	SM_V9_5
684	0.539	0.274241	0.078	0.395646	0.095	0.017	Muscle	Smp_167140	Protein Wnt	SM_V9_4
685	0.539	0.262383	0.078	0.378539	0.116	0.041	Muscle	Smp_144990	Amyloid beta A4 protein related	SM_V9_4
686	0.539	0.505349	0.078	0.729065	0.317	0.272	Muscle	Smp_210280	Putative beta-1,4-galactosyltransferase	SM_V9_4
687	0.539	0.438808	0.078	0.633066	0.238	0.177	Muscle	Smp_341800	NA	SM_V9_4
688	0.539	0.691223	0.078	0.997224	0.212	0.148	Muscle	Smp_127050	Putative dna repair protein RAD50	SM_V9_4
689	0.539	0.586949	0.078	0.846789	0.122	0.049	Muscle	Smp_078780	Dihydropyrimidinase related protein-1 (M38 family)	SM_V9_3
690	0.539	0.458452	0.078	0.661407	0.286	0.235	Muscle	Smp_176910	NA	SM_V9_3
691	0.539	0.325516	0.078	0.46962	0.138	0.063	Muscle	Smp_337610	NA	SM_V9_2
692	0.539	0.525383	0.078	0.757968	0.095	0.019	Muscle	Smp_194770	Taurocyamine kinase	SM_V9_1
693	0.539	0.636994	0.078	0.918988	0.164	0.097	Muscle	Smp_140420	5'-3' exoribonuclease, putative	SM_V9_1
694	0.539	0.371386	0.078	0.535797	0.09	0.012	Muscle	Smp_174170	Putative homeobox protein meis	SM_V9_1
695	0.539	0.462355	0.078	0.667037	0.18	0.112	Muscle	Smp_085830	NA	SM_V9_1
696	0.539	0.285297	0.078	0.411597	0.418	0.376	Muscle	Smp_073790	Putative gaba(A) receptor-associated protein	SM_V9_1
697	0.538	0.188377	0.076	0.271771	0.392	0.33	Muscle	Smp_051230	Tar DNA-binding protein, putative	SM_V9_PAR2
698	0.538	0.395724	0.076	0.570909	0.127	0.053	Muscle	Smp_198980	Ccr4-not transcription complex, putative	SM_V9_PAR2
699	0.538	0.582682	0.076	0.840632	0.265	0.214	Muscle	Smp_046160	NA	SM_V9_PAR2
700	0.538	0.469452	0.076	0.677277	0.212	0.146	Muscle	Smp_043940	Synaptosomal associated protein, putative	SM_V9_PAR1
701	0.538	0.358768	0.076	0.517592	0.106	0.032	Muscle	Smp_003270	NA	SM_V9_7
702	0.538	0.332387	0.076	0.479534	0.085	0.01	Muscle	Smp_163950	NA	SM_V9_6
703	0.538	0.303261	0.076	0.437513	0.476	0.449	Muscle	Smp_025010	Casein kinase II subunit beta	SM_V9_6
704	0.538	0.440596	0.076	0.635646	0.143	0.07	Muscle	Smp_214000	Serine/threonine-protein phosphatase	SM_V9_6
705	0.538	0.323557	0.076	0.466795	0.153	0.08	Muscle	Smp_247740	NA	SM_V9_4
706	0.538	0.378824	0.076	0.546528	0.095	0.019	Muscle	Smp_181440	TYR_PHOSPHATASE_2 domain-containing protein	SM_V9_3
707	0.538	0.511141	0.076	0.737421	0.275	0.226	Muscle	Smp_333970	Putative translation initiation factor IF-2	SM_V9_2
708	0.538	0.539484	0.076	0.778311	0.138	0.068	Muscle	Smp_142410	NA	SM_V9_2
709	0.538	0.453956	0.076	0.65492	0.249	0.192	Muscle	Smp_045400	NA	SM_V9_2
710	0.538	0.521419	0.076	0.752249	0.169	0.104	Muscle	Smp_049000	Putative arginine/serine rich splicing factor sf4/14	SM_V9_2
711	0.538	0.487912	0.076	0.703908	0.169	0.102	Muscle	Smp_147980	Putative zinc finger protein	SM_V9_1
712	0.538	0.263359	0.076	0.379947	0.439	0.408	Muscle	Smp_073140	NA	SM_V9_1
713	0.538	0.495464	0.076	0.714804	0.18	0.114	Muscle	Smp_024500	ApaG domain-containing protein	SM_V9_1
714	0.538	0.619244	0.076	0.89338	0.122	0.051	Muscle	Smp_035540	SWIM-type domain-containing protein	SM_V9_1
715	0.538	0.708276	0.076	1.02183	0.19	0.131	Muscle	Smp_129560	C2H2-type domain-containing protein	SM_V9_1
716	0.537	0.182575	0.074	0.2634	0.693	0.697	Muscle	Smp_900090	NADH dehydrogenase subunit 4	SM_V9_MITO
717	0.537	0.502569	0.074	0.725054	0.159	0.09	Muscle	Smp_132900	Putative myo inositol monophosphatase	SM_V9_ZSR
718	0.537	0.347609	0.074	0.501494	0.402	0.364	Muscle	Smp_019750	ATP synthase subunit d, mitochondrial	SM_V9_ZSR
719	0.537	0.467373	0.074	0.674277	0.275	0.226	Muscle	Smp_004910	Ras-related protein Rab-14	SM_V9_PAR2
720	0.537	0.309024	0.074	0.445827	0.45	0.41	Muscle	Smp_064860	Putative heat shock protein 70 (Hsp70)-interacting protein	SM_V9_PAR2
721	0.537	0.561542	0.074	0.810134	0.217	0.163	Muscle	Smp_163300	m7GpppX diphosphatase	SM_V9_PAR2
722	0.537	0.716635	0.074	1.03389	0.18	0.119	Muscle	Smp_015780	Putative atpase n2b	SM_V9_PAR1
723	0.537	0.471366	0.074	0.680037	0.138	0.068	Muscle	Smp_196880	Putative development and differentiation-enhancing factor, ddef	SM_V9_7
724	0.537	0.306947	0.074	0.442832	0.344	0.296	Muscle	Smp_214080	C2H2-type domain-containing protein	SM_V9_7
725	0.537	0.584689	0.074	0.843528	0.101	0.029	Muscle	Smp_046360	Putative zinc finger protein	SM_V9_6
726	0.537	0.439468	0.074	0.634019	0.265	0.206	Muscle	Smp_165690	NA	SM_V9_6
727	0.537	0.490718	0.074	0.707956	0.153	0.085	Muscle	Smp_146290	Protein kinase	SM_V9_5
728	0.537	0.572079	0.074	0.825336	0.079	0.005	Muscle	Smp_266920	NA	SM_V9_5
729	0.537	0.312239	0.074	0.450466	0.243	0.184	Muscle	Smp_067900	Hsp90 chaperone protein kinase-targeting subunit	SM_V9_5
730	0.537	0.332525	0.074	0.479732	0.228	0.172	Muscle	Smp_136970	Structural maintenance of chromosomes protein	SM_V9_4
731	0.537	0.346034	0.074	0.499221	0.148	0.078	Muscle	Smp_126460	Serine/threonine kinase	SM_V9_4
732	0.537	0.343752	0.074	0.495929	0.159	0.09	Muscle	Smp_346970	MRH domain-containing protein	SM_V9_4
733	0.537	0.454437	0.074	0.655614	0.222	0.165	Muscle	Smp_027550	Putative RNA-binding protein	SM_V9_4
734	0.537	0.374119	0.074	0.539739	0.101	0.027	Muscle	Smp_246890	NA	SM_V9_3
735	0.537	0.447974	0.074	0.646289	0.122	0.051	Muscle	Smp_040570	Putative rab5	SM_V9_1
736	0.537	0.252103	0.074	0.363708	0.079	0.005	Muscle	Smp_037780	NA	SM_V9_1
737	0.537	0.284549	0.074	0.410518	0.074	0	Muscle	Smp_020270	Voltage-dependent L-type calcium channel subunit alpha	SM_V9_1
738	0.537	0.627375	0.074	0.905111	0.079	0.005	Muscle	Smp_055440	NA	SM_V9_1
739	0.536	0.391267	0.072	0.564478	0.138	0.07	Muscle	Smp_107200	NA	SM_V9_ZSR
740	0.536	0.437307	0.072	0.6309	0.132	0.066	Muscle	Smp_038140	Putative golgin IMH1	SM_V9_PAR2
741	0.536	0.34857	0.072	0.50288	0.138	0.068	Muscle	Smp_097370	Fructose-bisphosphatase	SM_V9_7
742	0.536	0.546272	0.072	0.788104	0.196	0.133	Muscle	Smp_344650	Ras-related protein Rab-3	SM_V9_5
743	0.536	0.298257	0.072	0.430294	0.339	0.291	Muscle	Smp_062630	Putative dynactin subunit	SM_V9_4
744	0.536	0.482093	0.072	0.695513	0.132	0.066	Muscle	Smp_301730	NA	SM_V9_4
745	0.536	0.286455	0.072	0.413267	0.085	0.012	Muscle	Smp_150090	Putative monocarboxylate transporter	SM_V9_4
746	0.536	0.374602	0.072	0.540437	0.291	0.238	Muscle	Smp_150070	Putative f-box only protein	SM_V9_4
747	0.536	0.370757	0.072	0.53489	0.09	0.019	Muscle	Smp_202630	Protein quiver	SM_V9_4
748	0.536	0.539888	0.072	0.778894	0.206	0.153	Muscle	Smp_340430	DRBM domain-containing protein	SM_V9_3
749	0.536	0.60008	0.072	0.865733	0.175	0.112	Muscle	Smp_027850	Protein SPT2 homolog	SM_V9_3
750	0.536	0.334913	0.072	0.483178	0.079	0.007	Muscle	Smp_000510	Gdp-mannose pyrophosphorylase b, isoform 2	SM_V9_3
751	0.536	0.410178	0.072	0.591762	0.111	0.041	Muscle	Smp_075130	Putative guanine nucleotide-binding protein beta 5 (G protein beta5)	SM_V9_3
752	0.536	0.232058	0.072	0.334789	0.455	0.393	Muscle	Smp_029240	Protein arginine N-methyltransferase 1	SM_V9_3
753	0.536	0.396874	0.072	0.572569	0.122	0.053	Muscle	Smp_169180	HECT domain-containing protein	SM_V9_1
754	0.536	0.226849	0.072	0.327274	0.127	0.058	Muscle	Smp_090890	Serine/threonine protein kinase	SM_V9_1
755	0.536	0.399601	0.072	0.576502	0.132	0.066	Muscle	Smp_079700	Putative ga binding protein beta chain (Transcription factor e4tf1-47)	SM_V9_1
756	0.536	0.546571	0.072	0.788535	0.27	0.231	Muscle	Smp_071140	Adducin related protein	SM_V9_1
757	0.535	0.467723	0.07	0.674782	0.085	0.015	Muscle	Smp_244860	TLC domain-containing protein	SM_V9_ZSR
758	0.535	0.370924	0.07	0.53513	0.095	0.027	Muscle	Smp_243150	NA	SM_V9_ZSR
759	0.535	0.476168	0.07	0.686966	0.354	0.328	Muscle	Smp_036590	Putative polypyrimidine tract binding protein	SM_V9_ZSR
760	0.535	0.676382	0.07	0.975813	0.238	0.187	Muscle	Smp_026420	Putative calcineurin B subunit	SM_V9_PAR2
761	0.535	0.209411	0.07	0.302116	0.64	0.609	Muscle	Smp_024120	Cytochrome b-c1 complex subunit 7	SM_V9_PAR2
762	0.535	0.652454	0.07	0.941292	0.164	0.104	Muscle	Smp_045960	Calcium binding atopy-related autoantigen	SM_V9_PAR2
763	0.535	0.383222	0.07	0.552873	0.079	0.01	Muscle	Smp_244490	NA	SM_V9_PAR2
764	0.535	0.584807	0.07	0.843698	0.127	0.063	Muscle	Smp_132170	Putative jumonji domain containing protein	SM_V9_PAR2
765	0.535	0.323392	0.07	0.466557	0.254	0.204	Muscle	Smp_343570	NA	SM_V9_PAR1
766	0.535	0.30261	0.07	0.436574	0.402	0.376	Muscle	Smp_321910	NA	SM_V9_PAR1
767	0.535	0.322256	0.07	0.464917	0.138	0.07	Muscle	Smp_125150	NA	SM_V9_7
768	0.535	0.325822	0.07	0.470062	0.138	0.073	Muscle	Smp_300220	NA	SM_V9_6
769	0.535	0.446293	0.07	0.643864	0.101	0.034	Muscle	Smp_141520	NA	SM_V9_6
770	0.535	0.590463	0.07	0.851859	0.201	0.148	Muscle	Smp_082280	Putative single-stranded DNA-binding protein mssp-1	SM_V9_6
771	0.535	0.572624	0.07	0.826122	0.159	0.097	Muscle	Smp_330010	NA	SM_V9_5
772	0.535	0.478141	0.07	0.689811	0.18	0.114	Muscle	Smp_103140	Tubulin alpha chain	SM_V9_4
773	0.535	0.492528	0.07	0.710567	0.228	0.172	Muscle	Smp_122370	Zinc finger protein, putative	SM_V9_3
774	0.535	0.49797	0.07	0.718418	0.19	0.129	Muscle	Smp_034400	Adaptor-related protein complex	SM_V9_2
775	0.535	0.432487	0.07	0.623947	0.27	0.221	Muscle	Smp_201440	Smp_201440	SM_V9_2
776	0.535	0.668488	0.07	0.964424	0.074	0.005	Muscle	Smp_156540	Protein Wnt	SM_V9_2
777	0.535	0.548059	0.07	0.790682	0.138	0.073	Muscle	Smp_159350	Platelet binding protein-related	SM_V9_2
778	0.535	0.413552	0.07	0.596629	0.254	0.204	Muscle	Smp_180170	Ubiquitin-conjugating enzyme e2S, putative	SM_V9_1
779	0.535	0.422532	0.07	0.609585	0.116	0.049	Muscle	Smp_140490	Putative membrane traffic protein	SM_V9_1
780	0.535	0.587247	0.07	0.847219	0.185	0.129	Muscle	Smp_012690	Putative zinc finger protein	SM_V9_1
781	0.535	0.511116	0.07	0.737385	0.169	0.112	Muscle	Smp_012720	Coronin	SM_V9_1
782	0.535	0.582086	0.07	0.839773	0.127	0.063	Muscle	Smp_071570	Putative transcription initiation factor brf1	SM_V9_1
783	0.535	0.673202	0.07	0.971225	0.164	0.104	Muscle	Smp_165960	Dcp1 related	SM_V9_1
784	0.535	0.526015	0.07	0.75888	0.238	0.189	Muscle	Smp_020050	COP9 signalosome complex subunit 2	SM_V9_1
785	0.535	0.358282	0.07	0.516892	0.27	0.218	Muscle	Smp_133280	Arginyl-tRNA synthetase	SM_V9_1
786	0.534	0.294796	0.068	0.425301	0.423	0.4	Muscle	Smp_094810	Peptidyl-prolyl cis-trans isomerase E	SM_V9_ZSR
787	0.534	0.322266	0.068	0.464931	0.095	0.029	Muscle	Smp_168050	Long-chain-fatty-acid--CoA ligase	SM_V9_ZSR
788	0.534	0.462365	0.068	0.667052	0.28	0.235	Muscle	Smp_024110	Enolase	SM_V9_PAR2
789	0.534	0.39363	0.068	0.567888	0.116	0.051	Muscle	Smp_046140	Protein kinase	SM_V9_PAR2
790	0.534	0.488852	0.068	0.705264	0.095	0.029	Muscle	Smp_025360	F-box domain-containing protein	SM_V9_PAR2
791	0.534	0.419967	0.068	0.605885	0.19	0.133	Muscle	Smp_156240	NA	SM_V9_6
792	0.534	0.454384	0.068	0.655538	0.159	0.097	Muscle	Smp_158630	Cement protein 3B variant 1, putative	SM_V9_6
793	0.534	0.294838	0.068	0.425362	0.148	0.085	Muscle	Smp_348340	NA	SM_V9_5
794	0.534	0.328208	0.068	0.473505	0.169	0.107	Muscle	Smp_346590	NA	SM_V9_4
795	0.534	0.237378	0.068	0.342464	0.069	0	Muscle	Smp_345990	NA	SM_V9_4
796	0.534	0.263833	0.068	0.38063	0.323	0.272	Muscle	Smp_213300	Transcriptional cofactor CA150	SM_V9_4
797	0.534	0.261938	0.068	0.377897	0.407	0.357	Muscle	Smp_023700	AD domain-containing protein	SM_V9_3
798	0.534	0.386626	0.068	0.557783	0.111	0.046	Muscle	Smp_074080	Mitogen-activated protein kinase	SM_V9_3
799	0.534	0.648419	0.068	0.935471	0.201	0.148	Muscle	Smp_138180	Methyl-CpG binding domain protein	SM_V9_3
800	0.534	0.77601	0.068	1.11955	0.148	0.087	Muscle	Smp_194520	Histone acetyltransferase	SM_V9_2
801	0.534	0.382281	0.068	0.551514	0.132	0.07	Muscle	Smp_045230	NA	SM_V9_2
802	0.534	0.329311	0.068	0.475095	0.116	0.051	Muscle	Smp_001390	NA	SM_V9_2
803	0.534	0.296665	0.068	0.427997	0.18	0.121	Muscle	Smp_125900	NA	SM_V9_1
804	0.534	0.306183	0.068	0.441728	0.349	0.311	Muscle	Smp_008310	Succinate dehydrogenase cytochrome b560 subunit, mitochondrial	SM_V9_1
805	0.534	0.472116	0.068	0.681119	0.212	0.16	Muscle	Smp_092780	Small nuclear RNA-activating complex polypeptide 3	SM_V9_1
806	0.534	0.302625	0.068	0.436595	0.323	0.282	Muscle	Smp_173840	26S protease regulatory subunit, putative	SM_V9_1
807	0.534	0.536146	0.068	0.773496	0.201	0.15	Muscle	Smp_094340	CULT domain-containing protein	SM_V9_1
808	0.533	0.521529	0.066	0.752407	0.09	0.024	Muscle	Smp_266720	NA	SM_V9_ZSR
809	0.533	0.240097	0.066	0.346387	0.132	0.068	Muscle	Smp_026510	Protein kinase	SM_V9_PAR2
810	0.533	0.477263	0.066	0.688544	0.074	0.007	Muscle	Smp_163160	Putative transient receptor potential channel	SM_V9_PAR2
811	0.533	0.314992	0.066	0.454437	0.079	0.015	Muscle	Smp_151190	Retinal rod rhodopsin-sensitive cgmp 3',5'-cyclic phosphodiesterase, putative	SM_V9_PAR2
812	0.533	0.713206	0.066	1.02894	0.175	0.124	Muscle	Smp_205840	Nudix hydrolase domain-containing protein	SM_V9_PAR2
813	0.533	0.558238	0.066	0.805368	0.069	0.002	Muscle	Smp_015670	Putative paraxis	SM_V9_PAR1
814	0.533	0.495482	0.066	0.714829	0.148	0.09	Muscle	Smp_341360	UBC core domain-containing protein	SM_V9_6
815	0.533	0.264253	0.066	0.381237	0.079	0.012	Muscle	Smp_123050	Putative regulator of G protein signaling 17, 19, 20 (Rgs17, 19, 20)	SM_V9_6
816	0.533	0.381823	0.066	0.550854	0.185	0.131	Muscle	Smp_038080	Putative importin beta-1	SM_V9_4
817	0.533	0.277935	0.066	0.400976	0.079	0.015	Muscle	Smp_267010	Ig-like domain-containing protein	SM_V9_4
818	0.533	0.281824	0.066	0.406585	0.106	0.041	Muscle	Smp_145190	Protein kinase	SM_V9_4
819	0.533	0.456434	0.066	0.658496	0.111	0.049	Muscle	Smp_103530	SWI/SNF-related chromatin binding protein	SM_V9_4
820	0.533	0.433599	0.066	0.625552	0.169	0.112	Muscle	Smp_198190	Engulfment and cell motility, putative	SM_V9_4
821	0.533	0.382468	0.066	0.551785	0.185	0.131	Muscle	Smp_347020	NA	SM_V9_4
822	0.533	0.434629	0.066	0.627038	0.085	0.019	Muscle	Smp_165170	Putative transient receptor potential cation channel,subfamily m, member	SM_V9_3
823	0.533	0.542486	0.066	0.782641	0.159	0.102	Muscle	Smp_156290	[Histone H3]-trimethyl-L-lysine(4) demethylase	SM_V9_3
824	0.533	0.57128	0.066	0.824182	0.106	0.044	Muscle	Smp_085080	NA	SM_V9_3
825	0.533	0.295275	0.066	0.425992	0.069	0.002	Muscle	Smp_245980	NA	SM_V9_2
826	0.533	0.425081	0.066	0.613262	0.143	0.083	Muscle	Smp_303430	NA	SM_V9_2
827	0.533	0.42784	0.066	0.617242	0.079	0.015	Muscle	Smp_017520	NA	SM_V9_1
828	0.533	0.26289	0.066	0.37927	0.132	0.07	Muscle	Smp_023940	GRIP domain-containing protein	SM_V9_1
829	0.533	0.399138	0.066	0.575834	0.28	0.235	Muscle	Smp_040280	NA	SM_V9_1
830	0.533	0.371475	0.066	0.535926	0.37	0.347	Muscle	Smp_033610	NADH dehydrogenase [ubiquinone] 1 beta subcomplex subunit 7	SM_V9_1
831	0.533	0.479743	0.066	0.692123	0.138	0.078	Muscle	Smp_246470	RING-type domain-containing protein	SM_V9_1
832	0.533	0.43349	0.066	0.625393	0.079	0.015	Muscle	Smp_034550	Putative alpha-actinin	SM_V9_1
833	0.533	0.46948	0.066	0.677317	0.122	0.058	Muscle	Smp_337440	NA	SM_V9_1
834	0.533	0.342673	0.066	0.494373	0.069	0.002	Muscle	Smp_319810	NA	SM_V9_1
835	0.532	0.398529	0.064	0.574956	0.127	0.068	Muscle	Smp_174960	Putative merlin/moesin/ezrin/radixin	SM_V9_ZSR
836	0.532	0.20263	0.064	0.292334	0.323	0.277	Muscle	Smp_126370	RPB5 homolog	SM_V9_ZSR
837	0.532	0.199794	0.064	0.288242	0.069	0.005	Muscle	Smp_335200	NA	SM_V9_PAR2
838	0.532	0.275774	0.064	0.397858	0.074	0.01	Muscle	Smp_124740	NA	SM_V9_PAR2
839	0.532	0.559708	0.064	0.807488	0.085	0.022	Muscle	Smp_153640	PDEase domain-containing protein	SM_V9_PAR2
840	0.532	0.397487	0.064	0.573453	0.063	0	Muscle	Smp_315000	NA	SM_V9_5
841	0.532	0.286351	0.064	0.413117	0.339	0.296	Muscle	Smp_267000	NA	SM_V9_4
842	0.532	0.28477	0.064	0.410836	0.37	0.333	Muscle	Smp_096760	Phosphoglycerate mutase	SM_V9_4
843	0.532	0.41408	0.064	0.597391	0.09	0.027	Muscle	Smp_266770	NA	SM_V9_4
844	0.532	0.28486	0.064	0.410967	0.328	0.286	Muscle	Smp_153890	Putative fgf receptor activating protein	SM_V9_4
845	0.532	0.402324	0.064	0.580431	0.132	0.075	Muscle	Smp_141580	Protein kinase	SM_V9_4
846	0.532	0.62978	0.064	0.908581	0.143	0.087	Muscle	Smp_001080	NA	SM_V9_3
847	0.532	0.372627	0.064	0.537587	0.106	0.044	Muscle	Smp_202400	Smp_202400	SM_V9_3
848	0.532	0.404038	0.064	0.582903	0.079	0.017	Muscle	Smp_337010	NA	SM_V9_3
849	0.532	0.322082	0.064	0.464666	0.159	0.1	Muscle	Smp_044250	Subfamily M67C unassigned peptidase (M67 family)	SM_V9_3
850	0.532	0.474286	0.064	0.684249	0.069	0.005	Muscle	Smp_156480	NA	SM_V9_2
851	0.532	0.253195	0.064	0.365283	0.069	0.005	Muscle	Smp_341030	NA	SM_V9_2
852	0.532	0.269879	0.064	0.389354	0.339	0.299	Muscle	Smp_065470	Putative tumor protein d52	SM_V9_1
853	0.532	0.23697	0.064	0.341875	0.323	0.286	Muscle	Smp_337190	NA	SM_V9_1
854	0.532	1.13435	0.064	1.63652	0.18	0.131	Muscle	Smp_213880	C2H2-type domain-containing protein	SM_V9_1
855	0.532	0.469865	0.064	0.677872	0.116	0.056	Muscle	Smp_054790	Putative microtubule associated protein xmap215	SM_V9_1
856	0.532	0.206077	0.064	0.297306	0.063	0	Muscle	Smp_301990	NA	SM_V9_1
857	0.532	0.582253	0.064	0.840013	0.169	0.117	Muscle	Smp_213680	Replication factor C subunit 1	SM_V9_1
858	0.532	0.711737	0.064	1.02682	0.185	0.136	Muscle	Smp_013690	BRO1 domain-containing protein	SM_V9_1
859	0.531	0.465148	0.062	0.671067	0.217	0.165	Muscle	Smp_173910	Nuclear movement protein related	SM_V9_ZSR
860	0.531	0.418727	0.062	0.604095	0.153	0.1	Muscle	Smp_128570	NA	SM_V9_ZSR
861	0.531	0.264358	0.062	0.381388	0.095	0.034	Muscle	Smp_344620	ZU5 domain-containing protein	SM_V9_ZSR
862	0.531	0.347671	0.062	0.501583	0.079	0.017	Muscle	Smp_346920	SPFH domain / Band 7 family protein, putative	SM_V9_ZSR
863	0.531	0.248081	0.062	0.357905	0.291	0.25	Muscle	Smp_039740	Putative pre-mRNA-processing ATP-dependent RNA helicase prp5	SM_V9_PAR2
864	0.531	0.315489	0.062	0.455154	0.063	0.002	Muscle	Smp_171780	SPARC_Ca_bdg domain-containing protein	SM_V9_PAR1
865	0.531	0.223072	0.062	0.321824	0.333	0.301	Muscle	Smp_332400	Coatomer subunit delta	SM_V9_7
866	0.531	0.436267	0.062	0.6294	0.079	0.019	Muscle	Smp_343720	NA	SM_V9_7
867	0.531	0.368052	0.062	0.530986	0.111	0.051	Muscle	Smp_149420	Kh-domain rna binding protein-related	SM_V9_6
868	0.531	0.43975	0.062	0.634426	0.127	0.07	Muscle	Smp_030860	Putative arsenite-resistance protein	SM_V9_6
869	0.531	0.50266	0.062	0.725185	0.206	0.163	Muscle	Smp_162310	Putative arsenite-resistance protein 2	SM_V9_6
870	0.531	0.242773	0.062	0.350247	0.492	0.485	Muscle	Smp_174720	NA	SM_V9_6
871	0.531	0.315826	0.062	0.45564	0.069	0.007	Muscle	Smp_212720	VOC domain-containing protein	SM_V9_3
872	0.531	0.313908	0.062	0.452874	0.212	0.163	Muscle	Smp_163460	Replication termination factor 2	SM_V9_3
873	0.531	0.498261	0.062	0.718838	0.175	0.121	Muscle	Smp_011150	Taspase-1 (T02 family)	SM_V9_2
874	0.531	0.425043	0.062	0.613207	0.196	0.146	Muscle	Smp_115290	RanBD1 domain-containing protein	SM_V9_1
875	0.531	0.357228	0.062	0.515371	0.09	0.029	Muscle	Smp_140400	MRG domain-containing protein	SM_V9_1
876	0.531	0.342515	0.062	0.494145	0.069	0.007	Muscle	Smp_328360	NA	SM_V9_1
877	0.531	0.500602	0.062	0.722217	0.143	0.09	Muscle	Smp_019890	Putative syntaxin	SM_V9_1
878	0.531	0.413296	0.062	0.596259	0.27	0.231	Muscle	Smp_141140	Putative tfiid subunit	SM_V9_1
879	0.531	0.353546	0.062	0.510058	0.291	0.25	Muscle	Smp_321620	Threonyl-tRNA synthetase	SM_V9_1
880	0.531	0.274109	0.062	0.395456	0.063	0.002	Muscle	Smp_244890	NA	SM_V9_1
881	0.53	0.569832	0.06	0.822094	0.185	0.138	Muscle	Smp_019840	DNA ligase	SM_V9_ZSR
882	0.53	0.284504	0.06	0.410452	0.381	0.357	Muscle	Smp_046100	Complex I-B15	SM_V9_PAR2
883	0.53	0.395609	0.06	0.570743	0.079	0.019	Muscle	Smp_017880	Clathrin light chain	SM_V9_PAR2
884	0.53	0.444887	0.06	0.641836	0.069	0.01	Muscle	Smp_158620	Retinaldehyde binding protein-related	SM_V9_6
885	0.53	0.244159	0.06	0.352247	0.339	0.301	Muscle	Smp_247820	NA	SM_V9_6
886	0.53	0.382779	0.06	0.552234	0.101	0.044	Muscle	Smp_334280	SAM domain-containing protein	SM_V9_4
887	0.53	0.52069	0.06	0.751198	0.116	0.061	Muscle	Smp_334260	NA	SM_V9_4
888	0.53	0.312986	0.06	0.451544	0.333	0.306	Muscle	Smp_000370	NA	SM_V9_3
889	0.53	0.469812	0.06	0.677796	0.164	0.114	Muscle	Smp_000470	ATP-dependent (S)-NAD(P)H-hydrate dehydratase	SM_V9_3
890	0.53	0.252897	0.06	0.364853	0.079	0.019	Muscle	Smp_138430	Putative regulator of G protein signaling	SM_V9_3
891	0.53	0.55576	0.06	0.801792	0.196	0.153	Muscle	Smp_084870	CID domain-containing protein	SM_V9_3
892	0.53	0.299326	0.06	0.431836	0.185	0.133	Muscle	Smp_123620	C85 protease (C85 family)	SM_V9_3
893	0.53	0.247138	0.06	0.356544	0.444	0.413	Muscle	Smp_129420	Putative 28s ribosomal protein S11	SM_V9_3
894	0.53	0.322206	0.06	0.464845	0.095	0.036	Muscle	Smp_344100	t-SNARE coiled-coil homology domain-containing protein	SM_V9_2
895	0.53	0.302414	0.06	0.436291	0.323	0.282	Muscle	Smp_337550	Nuclear nucleic acid-binding protein C1D	SM_V9_2
896	0.53	0.398813	0.06	0.575366	0.079	0.019	Muscle	Smp_044060	Phosphodiesterase	SM_V9_1
897	0.53	0.410936	0.06	0.592855	0.079	0.019	Muscle	Smp_181170	Putative nuclear lim interactor-interacting factor (Nli-interacting factor) (Nli-if)	SM_V9_1
898	0.53	0.509561	0.06	0.735141	0.138	0.085	Muscle	Smp_095470	Mps one binder kinase activator-like 2 (Mob1 homolog 2) (Protein mob3)	SM_V9_1
899	0.53	0.331159	0.06	0.477762	0.122	0.066	Muscle	Smp_033870	MSP domain-containing protein	SM_V9_1
900	0.53	0.351804	0.06	0.507546	0.074	0.015	Muscle	Smp_140520	Putative ank repeat-containing	SM_V9_1
901	0.53	0.576577	0.06	0.831825	0.164	0.112	Muscle	Smp_071380	Putative zinc finger protein	SM_V9_1
902	0.53	0.470783	0.06	0.679197	0.238	0.199	Muscle	Smp_080280	Putative tfiia large subunit	SM_V9_1
903	0.53	0.497465	0.06	0.71769	0.185	0.136	Muscle	Smp_164200	Putative ptx1 protein	SM_V9_1
904	0.47	0.217121	0.06	0.313239	0.217	0.299	Muscle	Smp_082620	CAAX prenyl protease	SM_V9_2
905	0.529	0.42611	0.058	0.614746	0.19	0.148	Muscle	Smp_172280	Serine/threonine protein phosphatase 2a regulatory subunit A, putative	SM_V9_ZSR
906	0.529	0.193986	0.058	0.279862	0.254	0.209	Muscle	Smp_044560	NA	SM_V9_ZSR
907	0.529	0.643032	0.058	0.927699	0.196	0.153	Muscle	Smp_081460	6-phosphogluconolactonase	SM_V9_PAR2
908	0.529	0.361117	0.058	0.520981	0.106	0.051	Muscle	Smp_136490	Mitogen-activated protein kinase 2-associated protein 1	SM_V9_PAR2
909	0.529	0.363021	0.058	0.523729	0.196	0.15	Muscle	Smp_149540	Down-regulator of transcription 1	SM_V9_PAR2
910	0.529	0.486283	0.058	0.701558	0.153	0.104	Muscle	Smp_341200	NA	SM_V9_PAR2
911	0.529	0.434309	0.058	0.626575	0.069	0.012	Muscle	Smp_333260	Protein kinase domain-containing protein	SM_V9_PAR2
912	0.529	0.337521	0.058	0.48694	0.143	0.09	Muscle	Smp_075440	NA	SM_V9_PAR2
913	0.529	0.328461	0.058	0.473869	0.063	0.005	Muscle	Smp_173760	NA	SM_V9_PAR2
914	0.529	0.368185	0.058	0.531178	0.074	0.017	Muscle	Smp_157770	NA	SM_V9_PAR2
915	0.529	0.462279	0.058	0.666928	0.159	0.104	Muscle	Smp_136540	DNAj-related	SM_V9_PAR2
916	0.529	0.196843	0.058	0.283985	0.392	0.347	Muscle	Smp_058650	Proteasome regulatory subunit-related	SM_V9_PAR2
917	0.529	0.318252	0.058	0.45914	0.196	0.15	Muscle	Smp_058620	Serine/threonine kinase	SM_V9_PAR2
918	0.529	0.274054	0.058	0.395376	0.09	0.034	Muscle	Smp_127940	Anion exchange protein	SM_V9_7
919	0.529	0.517072	0.058	0.745977	0.127	0.075	Muscle	Smp_164080	Bromo domain-containing protein	SM_V9_6
920	0.529	0.221612	0.058	0.319718	0.063	0.005	Muscle	Smp_147070	Putative amino acid transporter	SM_V9_6
921	0.529	0.408212	0.058	0.588926	0.254	0.216	Muscle	Smp_030920	Mitochondrial import receptor subunit TOM22 homolog	SM_V9_6
922	0.529	0.642586	0.058	0.927056	0.132	0.083	Muscle	Smp_053060	F-box domain-containing protein	SM_V9_5
923	0.529	0.247516	0.058	0.35709	0.063	0.005	Muscle	Smp_344400	Cyclic nucleotide-binding domain-containing protein	SM_V9_4
924	0.529	0.288053	0.058	0.415572	0.095	0.039	Muscle	Smp_145090	Serine incorporator 5	SM_V9_4
925	0.529	0.373456	0.058	0.538783	0.185	0.138	Muscle	Smp_001040	Kinesin heavy chain	SM_V9_3
926	0.529	0.361119	0.058	0.520985	0.101	0.044	Muscle	Smp_309710	NA	SM_V9_3
927	0.529	0.413685	0.058	0.596821	0.28	0.25	Muscle	Smp_083930	Chromatin modification-related protein MEAF6	SM_V9_3
928	0.529	0.256	0.058	0.36933	0.058	0	Muscle	Smp_167470	Protocadherin gamma, putative	SM_V9_3
929	0.529	0.480587	0.058	0.69334	0.196	0.153	Muscle	Smp_105700	U520, putative	SM_V9_3
930	0.529	0.494689	0.058	0.713685	0.164	0.117	Muscle	Smp_178850	Polynucleotide adenylyltransferase	SM_V9_2
931	0.529	0.278114	0.058	0.401233	0.127	0.073	Muscle	Smp_086210	Dihydropteridine reductase	SM_V9_2
932	0.529	0.480149	0.058	0.692709	0.153	0.104	Muscle	Smp_328080	NA	SM_V9_2
933	0.529	0.330614	0.058	0.476976	0.058	0	Muscle	Smp_310210	NA	SM_V9_1
934	0.529	0.436001	0.058	0.629017	0.058	0	Muscle	Smp_342110	NA	SM_V9_1
935	0.529	0.333565	0.058	0.481232	0.095	0.039	Muscle	Smp_040510	Alpha-1,6-mannosyl-glycoprotein 6-beta-N-acetylglucosaminyltransferase	SM_V9_1
936	0.529	0.332962	0.058	0.480362	0.116	0.061	Muscle	Smp_040360	Serologically defined breast cancer antigen ny-br-84-related	SM_V9_1
937	0.529	0.29934	0.058	0.431857	0.063	0.005	Muscle	Smp_345280	NA	SM_V9_1
938	0.529	0.365921	0.058	0.527913	0.19	0.143	Muscle	Smp_006840	NA	SM_V9_1
939	0.529	0.330564	0.058	0.476904	0.291	0.255	Muscle	Smp_336360	Pre-mRNA-processing factor 19	SM_V9_1
940	0.529	0.439733	0.058	0.6344	0.153	0.104	Muscle	Smp_167590	NA	SM_V9_1
941	0.529	0.46602	0.058	0.672325	0.18	0.133	Muscle	Smp_124820	Putative chromosome region maintenance protein 1/exportin	SM_V9_1
942	0.529	0.373947	0.058	0.539491	0.138	0.085	Muscle	Smp_060070	Putative septin; Putative septin; Septin-7.2; Septin-7.2; Septin-7.2	SM_V9_1
943	0.529	0.444199	0.058	0.640843	0.058	0	Muscle	Smp_163550	NA	SM_V9_1
944	0.528	0.309886	0.056	0.44707	0.079	0.024	Muscle	Smp_128690	Glycine dehydrogenase (aminomethyl-transferring)	SM_V9_ZSR
945	0.528	0.395631	0.056	0.570775	0.122	0.07	Muscle	Smp_142180	Poly(ADP-ribose) glycohydrolase	SM_V9_ZSR
946	0.528	0.467628	0.056	0.674644	0.074	0.019	Muscle	Smp_243850	USP domain-containing protein	SM_V9_PAR2
947	0.528	0.35677	0.056	0.514711	0.101	0.049	Muscle	Smp_073470	Retinoid-x-receptor (RXR)	SM_V9_PAR2
948	0.528	0.345674	0.056	0.498702	0.101	0.046	Muscle	Smp_058270	Putative amiloride-sensitive sodium channel	SM_V9_PAR2
949	0.528	0.227606	0.056	0.328366	0.571	0.602	Muscle	Smp_134510	NA	SM_V9_7
950	0.528	0.610669	0.056	0.881009	0.222	0.189	Muscle	Smp_041480	Rna recognition motif (Rrm) domain containing protein, putative	SM_V9_7
951	0.528	0.37008	0.056	0.533912	0.153	0.107	Muscle	Smp_140080	Coiled-coil domain-containing protein 47	SM_V9_7
952	0.528	0.4263	0.056	0.615022	0.249	0.216	Muscle	Smp_062300	Putative rac gtpase	SM_V9_7
953	0.528	0.213363	0.056	0.307818	0.323	0.286	Muscle	Smp_064510	RNA-binding protein NOB1	SM_V9_5
954	0.528	0.415775	0.056	0.599836	0.085	0.032	Muscle	Smp_130900	Putative alpha catenin	SM_V9_4
955	0.528	0.251993	0.056	0.363549	0.058	0.002	Muscle	Smp_342540	ETS domain-containing protein	SM_V9_4
956	0.528	0.333225	0.056	0.480742	0.18	0.131	Muscle	Smp_247580	NA	SM_V9_4
957	0.528	0.438259	0.056	0.632273	0.079	0.024	Muscle	Smp_153810	Asparaginase	SM_V9_4
958	0.528	0.223303	0.056	0.322159	0.349	0.323	Muscle	Smp_008770	Putative mitochondrial 28S ribosomal protein S32 (S32mt) (MRP-S32)	SM_V9_4
959	0.528	0.299172	0.056	0.431613	0.328	0.289	Muscle	Smp_038680	Small nuclear ribonucleoprotein G	SM_V9_4
960	0.528	0.834378	0.056	1.20375	0.058	0.002	Muscle	Smp_151590	Putative centrosomal protein of 135 kDa (Cep135 protein) (Centrosomal protein 4)	SM_V9_3
961	0.528	0.18667	0.056	0.269308	0.349	0.316	Muscle	Smp_026300	rRNA biogenesis protein RRP36	SM_V9_3
962	0.528	0.382683	0.056	0.552094	0.169	0.124	Muscle	Smp_127520	Putative regulator of G protein signaling	SM_V9_3
963	0.528	0.31691	0.056	0.457205	0.36	0.345	Muscle	Smp_010090	Snf7-related	SM_V9_3
964	0.528	0.428671	0.056	0.618441	0.106	0.053	Muscle	Smp_106060	Mitochondrial carrier protein-related	SM_V9_3
965	0.528	0.244104	0.056	0.352168	0.079	0.022	Muscle	Smp_145930	Matrix metallopeptidase-7 (M10 family)	SM_V9_3
966	0.528	0.447059	0.056	0.644969	0.164	0.117	Muscle	Smp_340360	Poly(A)-specific ribonuclease	SM_V9_2
967	0.528	0.432156	0.056	0.623469	0.058	0.002	Muscle	Smp_154600	Carboxylic ester hydrolase	SM_V9_1
968	0.528	0.657212	0.056	0.948156	0.106	0.051	Muscle	Smp_302040	Phorbol-ester/DAG-type domain-containing protein	SM_V9_1
969	0.528	0.32222	0.056	0.464866	0.175	0.131	Muscle	Smp_137330	L-serine ammonia-lyase	SM_V9_1
970	0.528	0.516407	0.056	0.745017	0.159	0.114	Muscle	Smp_006710	Endonuclease III homolog	SM_V9_1
971	0.528	0.583416	0.056	0.841691	0.159	0.114	Muscle	Smp_071470	IRF tryptophan pentad repeat domain-containing protein	SM_V9_1
972	0.527	0.49605	0.054	0.715648	0.159	0.117	Muscle	Smp_058780	Cir_N domain-containing protein	SM_V9_ZSR
973	0.527	0.3845	0.054	0.554716	0.127	0.08	Muscle	Smp_336640	Exocyst complex component sec6, 3	SM_V9_ZSR
974	0.527	0.390676	0.054	0.563626	0.132	0.085	Muscle	Smp_149500	Elongation factor 2 kinase, putative	SM_V9_PAR2
975	0.527	0.227391	0.054	0.328056	0.254	0.214	Muscle	Smp_167800	NA	SM_V9_PAR2
976	0.527	0.344246	0.054	0.496641	0.063	0.01	Muscle	Smp_176540	Putative cadherin	SM_V9_PAR2
977	0.527	0.548228	0.054	0.790926	0.106	0.058	Muscle	Smp_153590	Tubulin-specific chaperone D	SM_V9_PAR2
978	0.527	0.401979	0.054	0.579934	0.132	0.085	Muscle	Smp_342150	NA	SM_V9_7
979	0.527	0.324253	0.054	0.467798	0.079	0.027	Muscle	Smp_144850	Oxysterol-binding protein	SM_V9_7
980	0.527	0.550679	0.054	0.794462	0.074	0.022	Muscle	Smp_127690	LysM domain-containing protein	SM_V9_7
981	0.527	0.293507	0.054	0.42344	0.063	0.01	Muscle	Smp_156230	NA	SM_V9_6
982	0.527	0.37033	0.054	0.534273	0.317	0.291	Muscle	Smp_214030	Lactamase_B domain-containing protein	SM_V9_6
983	0.527	0.617918	0.054	0.891468	0.153	0.112	Muscle	Smp_092170	CID domain-containing protein	SM_V9_6
984	0.527	0.344746	0.054	0.497363	0.122	0.073	Muscle	Smp_102960	Nebula, putative	SM_V9_6
985	0.527	0.360806	0.054	0.520533	0.111	0.061	Muscle	Smp_167070	Leishmanolysin-like peptidase	SM_V9_4
986	0.527	0.446967	0.054	0.644837	0.212	0.172	Muscle	Smp_041730	Putative pre-mRNA-splicing factor cwc-21	SM_V9_4
987	0.527	0.521156	0.054	0.751869	0.185	0.146	Muscle	Smp_087270	RNA helicase	SM_V9_4
988	0.527	0.423553	0.054	0.611058	0.159	0.114	Muscle	Smp_059130	Putative cyln2 (Cytoplasmic linker protein-115) (Clip-115)	SM_V9_4
989	0.527	0.336153	0.054	0.484966	0.148	0.102	Muscle	Smp_043170	Putative transforming acidic coiled-coil containing protein 1/2	SM_V9_4
990	0.527	0.255671	0.054	0.368856	0.434	0.403	Muscle	Smp_092380	Protein BUD31 homolog	SM_V9_4
991	0.527	0.418177	0.054	0.603301	0.111	0.061	Muscle	Smp_001180	NA	SM_V9_3
992	0.527	0.280755	0.054	0.405044	0.069	0.015	Muscle	Smp_177040	GPI mannosyltransferase 2	SM_V9_3
993	0.527	0.329447	0.054	0.475292	0.185	0.143	Muscle	Smp_333620	BHLH domain-containing protein	SM_V9_3
994	0.527	0.406785	0.054	0.586867	0.132	0.085	Muscle	Smp_138320	NA	SM_V9_3
995	0.527	0.368658	0.054	0.531861	0.291	0.255	Muscle	Smp_246840	Staphylococcal nuclease domain-containing protein	SM_V9_3
996	0.527	0.381776	0.054	0.550787	0.233	0.197	Muscle	Smp_093430	Putative gyf domain	SM_V9_2
997	0.527	0.338297	0.054	0.488059	0.132	0.083	Muscle	Smp_211100	Putative peptide chain release factor	SM_V9_2
998	0.527	0.56237	0.054	0.811329	0.09	0.039	Muscle	Smp_148220	NA	SM_V9_2
999	0.527	0.456354	0.054	0.65838	0.069	0.015	Muscle	Smp_156500	Ras-GEF domain-containing protein	SM_V9_2
1000	0.527	0.423049	0.054	0.610331	0.127	0.08	Muscle	Smp_156450	NA	SM_V9_2
1001	0.527	0.353372	0.054	0.509809	0.095	0.044	Muscle	Smp_128170	NA	SM_V9_2
1002	0.527	0.382795	0.054	0.552256	0.085	0.032	Muscle	Smp_061680	RUN domain-containing protein	SM_V9_1
1003	0.527	0.475018	0.054	0.685307	0.116	0.068	Muscle	Smp_211320	Putative soluble guanylate cyclase gcy	SM_V9_1
1004	0.527	0.400654	0.054	0.578021	0.138	0.092	Muscle	Smp_154780	Trimethylguanosine synthase	SM_V9_1
1005	0.527	0.233454	0.054	0.336803	0.317	0.286	Muscle	Smp_196510	Putative ubiquitin fusion degradaton protein	SM_V9_1
1006	0.527	0.512718	0.054	0.739696	0.164	0.121	Muscle	Smp_005160	Muscleblind-like protein	SM_V9_1
1007	0.527	0.388358	0.054	0.560282	0.111	0.061	Muscle	Smp_068170	Protein-serine/threonine kinase	SM_V9_1
1008	0.527	0.463339	0.054	0.668457	0.132	0.085	Muscle	Smp_073210	Putative adp-ribosylation factor interacting protein	SM_V9_1
1009	0.527	0.253752	0.054	0.366087	0.095	0.041	Muscle	Smp_034660	Cytohesin-related guanine nucleotide-exchange protein	SM_V9_1
1010	0.527	0.271254	0.054	0.391337	0.265	0.231	Muscle	Smp_035620	NA	SM_V9_1
1011	0.527	0.306513	0.054	0.442205	0.196	0.155	Muscle	Smp_003630	Putative splicing factor 3a	SM_V9_1
1012	0.526	0.209193	0.052	0.301802	0.175	0.131	Muscle	Smp_068220	Putative bhlhzip transcription factor max/bigmax	SM_V9_ZSR
1013	0.526	0.448035	0.052	0.646378	0.228	0.197	Muscle	Smp_244900	MARVEL domain-containing protein	SM_V9_ZSR
1014	0.526	0.271382	0.052	0.391522	0.058	0.007	Muscle	Smp_139760	Kinesin light chain	SM_V9_PAR2
1015	0.526	0.448316	0.052	0.646783	0.101	0.051	Muscle	Smp_161080	Ran binding protein 9-related	SM_V9_PAR2
1016	0.526	0.477125	0.052	0.688346	0.19	0.153	Muscle	Smp_015220	Transcription initiation factor, putative	SM_V9_PAR2
1017	0.526	0.344933	0.052	0.497634	0.138	0.092	Muscle	Smp_180040	Phosphoglycerate mutase	SM_V9_PAR2
1018	0.526	0.388629	0.052	0.560674	0.127	0.08	Muscle	Smp_024240	Rcc1-related guanine nucleotide exchange factor	SM_V9_PAR2
1019	0.526	0.243682	0.052	0.351558	0.053	0	Muscle	Smp_340530	NA	SM_V9_PAR2
1020	0.526	0.492684	0.052	0.710793	0.111	0.063	Muscle	Smp_005330	Methionine--tRNA ligase	SM_V9_6
1021	0.526	0.436129	0.052	0.629201	0.175	0.133	Muscle	Smp_087920	NEDD8-activating enzyme E1 regulatory subunit	SM_V9_6
1022	0.526	0.318572	0.052	0.459602	0.111	0.061	Muscle	Smp_212310	NA	SM_V9_6
1023	0.526	0.510392	0.052	0.736339	0.18	0.138	Muscle	Smp_314320	GST N-terminal domain-containing protein	SM_V9_5
1024	0.526	0.401576	0.052	0.579351	0.169	0.126	Muscle	Smp_152650	SWI/SNF complex-related	SM_V9_5
1025	0.526	0.273476	0.052	0.394543	0.328	0.308	Muscle	Smp_202680	Late endosomal/lysosomal adaptor and MAPK and MTOR activator 5	SM_V9_4
1026	0.526	0.404586	0.052	0.583694	0.217	0.18	Muscle	Smp_008900	Putative eukaryotic translation initiation factor 4 gamma	SM_V9_4
1027	0.526	0.333129	0.052	0.480603	0.127	0.08	Muscle	Smp_148970	Rnf25 protein, putative	SM_V9_4
1028	0.526	0.29528	0.052	0.426	0.079	0.029	Muscle	Smp_308060	NA	SM_V9_4
1029	0.526	0.237232	0.052	0.342253	0.053	0	Muscle	Smp_001100	NA	SM_V9_3
1030	0.526	0.347935	0.052	0.501964	0.111	0.063	Muscle	Smp_129110	Fanconi-associated nuclease	SM_V9_3
1031	0.526	0.361501	0.052	0.521536	0.106	0.056	Muscle	Smp_245950	NA	SM_V9_2
1032	0.526	0.377776	0.052	0.545016	0.111	0.061	Muscle	Smp_347420	NA	SM_V9_2
1033	0.526	0.340492	0.052	0.491227	0.063	0.012	Muscle	Smp_130080	Putative ankrd45 protein	SM_V9_2
1034	0.526	0.210791	0.052	0.304108	0.238	0.201	Muscle	Smp_014800	PRA1 family protein	SM_V9_2
1035	0.526	0.466683	0.052	0.673282	0.153	0.112	Muscle	Smp_021170	VPS13C protein, putative	SM_V9_2
1036	0.526	0.537624	0.052	0.775627	0.132	0.087	Muscle	Smp_041060	Septin	SM_V9_1
1037	0.526	0.274634	0.052	0.396213	0.079	0.029	Muscle	Smp_126080	Putative beta-arrestin 1	SM_V9_1
1038	0.526	0.587891	0.052	0.848148	0.175	0.138	Muscle	Smp_052800	Putative poly(P)/ATP NAD kinase	SM_V9_1
1039	0.526	0.323117	0.052	0.466159	0.053	0	Muscle	Smp_012920	G_PROTEIN_RECEP_F1_2 domain-containing protein	SM_V9_1
1040	0.526	0.409445	0.052	0.590704	0.053	0	Muscle	Smp_140860	Innexin	SM_V9_1
1041	0.526	0.391632	0.052	0.565005	0.122	0.073	Muscle	Smp_168370	Putative vav2	SM_V9_1
1042	0.526	0.346758	0.052	0.500266	0.053	0	Muscle	Smp_141250	Delta-like protein	SM_V9_1
1043	0.526	0.463643	0.052	0.668896	0.122	0.075	Muscle	Smp_077000	NA	SM_V9_1
1044	0.526	0.252106	0.052	0.363712	0.418	0.415	Muscle	Smp_073540	Putative prefoldin subunit	SM_V9_1
1045	0.526	0.534146	0.052	0.770609	0.053	0	Muscle	Smp_245120	NA	SM_V9_1
1046	0.474	0.17846	0.052	0.257464	0.069	0.126	Muscle	Smp_020060	NudC domain-containing protein 1	SM_V9_1
1047	0.525	0.32664	0.05	0.471243	0.323	0.313	Muscle	Smp_022850	28S ribosomal protein S31, mitochondrial	SM_V9_ZSR
1048	0.525	0.484038	0.05	0.69832	0.063	0.015	Muscle	Smp_241470	Metalloendopeptidase	SM_V9_ZSR
1049	0.525	0.357907	0.05	0.516351	0.27	0.243	Muscle	Smp_146800	Putative atlastin	SM_V9_PAR2
1050	0.525	0.27579	0.05	0.397881	0.286	0.255	Muscle	Smp_045950	Transformer-2-related	SM_V9_PAR2
1051	0.525	0.286445	0.05	0.413252	0.259	0.226	Muscle	Smp_025130	Pre-mRNA-splicing factor RBM22	SM_V9_PAR2
1052	0.525	0.34912	0.05	0.503674	0.106	0.058	Muscle	Smp_058450	Protein phosphatase 1 regulatory inhibitor subunit 16a, putative	SM_V9_PAR2
1053	0.525	0.232644	0.05	0.335634	0.196	0.155	Muscle	Smp_170550	Putative granulin	SM_V9_7
1054	0.525	0.349531	0.05	0.504266	0.185	0.148	Muscle	Smp_041600	Isoleucyl-tRNA synthetase	SM_V9_7
1055	0.525	0.277978	0.05	0.401038	0.148	0.102	Muscle	Smp_246140	V-type proton ATPase subunit H	SM_V9_7
1056	0.525	0.426664	0.05	0.615546	0.095	0.049	Muscle	Smp_331490	Splicing factor YJU2	SM_V9_6
1057	0.525	0.309946	0.05	0.447157	0.101	0.053	Muscle	Smp_156880	Sec24-related C, d	SM_V9_5
1058	0.525	0.282014	0.05	0.40686	0.085	0.036	Muscle	Smp_154560	PDZ domain-containing protein	SM_V9_5
1059	0.525	0.174488	0.05	0.251733	0.317	0.289	Muscle	Smp_313320	NA	SM_V9_4
1060	0.525	0.353256	0.05	0.50964	0.138	0.095	Muscle	Smp_126920	Putative organic solute transporter	SM_V9_4
1061	0.525	0.302726	0.05	0.436742	0.317	0.294	Muscle	Smp_158810	Proteasome assembly chaperone 1	SM_V9_4
1062	0.525	0.55284	0.05	0.797579	0.116	0.073	Muscle	Smp_242680	NA	SM_V9_4
1063	0.525	0.273361	0.05	0.394376	0.259	0.221	Muscle	Smp_136740	Putative torsin A	SM_V9_3
1064	0.525	0.361991	0.05	0.522243	0.169	0.131	Muscle	Smp_138240	Coiled-coil domain-containing protein 16	SM_V9_3
1065	0.525	0.472011	0.05	0.680967	0.132	0.09	Muscle	Smp_165180	NA	SM_V9_3
1066	0.525	0.297662	0.05	0.429436	0.296	0.269	Muscle	Smp_013360	U1 small nuclear ribonucleoprotein 70 kDa	SM_V9_3
1067	0.525	0.244697	0.05	0.353024	0.243	0.211	Muscle	Smp_096010	DNAj homolog subfamily A member, putative	SM_V9_3
1068	0.525	0.791564	0.05	1.14199	0.053	0.002	Muscle	Smp_167400	Myogenic factor, putative	SM_V9_3
1069	0.525	0.281615	0.05	0.406284	0.074	0.024	Muscle	Smp_333500	NA	SM_V9_3
1070	0.525	0.32127	0.05	0.463495	0.132	0.087	Muscle	Smp_341100	NA	SM_V9_3
1071	0.525	0.269552	0.05	0.388881	0.143	0.1	Muscle	Smp_333950	Non-specific serine/threonine protein kinase	SM_V9_2
1072	0.525	0.540165	0.05	0.779294	0.106	0.061	Muscle	Smp_148360	Protein-histidine N-methyltransferase	SM_V9_2
1073	0.525	0.32452	0.05	0.468184	0.079	0.032	Muscle	Smp_167010	Putative talin	SM_V9_2
1074	0.525	0.383637	0.05	0.553471	0.148	0.107	Muscle	Smp_082660	Transcription intermediary factor 1-related	SM_V9_2
1075	0.525	0.295004	0.05	0.425601	0.148	0.104	Muscle	Smp_123040	RING-type domain-containing protein	SM_V9_2
1076	0.525	0.177081	0.05	0.255474	0.053	0.002	Muscle	Smp_131050	Putative camp-dependent protein kinase type II regulatory subunit	SM_V9_2
1077	0.525	0.289919	0.05	0.418264	0.132	0.087	Muscle	Smp_147790	Putative homothorax homeobox protein	SM_V9_2
1078	0.525	0.353057	0.05	0.509353	0.063	0.015	Muscle	Smp_131700	Protein kinase C	SM_V9_2
1079	0.525	0.292887	0.05	0.422547	0.058	0.007	Muscle	Smp_191310	Putative histone deacetylase 4, 5	SM_V9_2
1080	0.525	0.392311	0.05	0.565985	0.164	0.124	Muscle	Smp_072370	Putative tpr repeat nuclear phosphoprotein	SM_V9_1
1081	0.525	0.268395	0.05	0.387212	0.27	0.233	Muscle	Smp_343470	NA	SM_V9_1
1082	0.525	0.65427	0.05	0.943912	0.153	0.114	Muscle	Smp_124860	Leucine carboxyl methyltransferase 1	SM_V9_1
1083	0.525	0.421523	0.05	0.608129	0.201	0.165	Muscle	Smp_019190	Pre-mRNA-splicing factor SLU7	SM_V9_1
1084	0.525	0.455763	0.05	0.657527	0.09	0.041	Muscle	Smp_127380	Huntington associated protein-1 domain,putative	SM_V9_1
1085	0.525	0.544916	0.05	0.786148	0.185	0.15	Muscle	Smp_318980	NA	SM_V9_1
1086	0.525	0.292024	0.05	0.421302	0.106	0.061	Muscle	Smp_012570	NA	SM_V9_1
1087	0.525	0.228091	0.05	0.329066	0.058	0.007	Muscle	Smp_035220	Kinesin-like protein	SM_V9_1
1088	0.525	0.419244	0.05	0.604841	0.19	0.153	Muscle	Smp_167330	Succinate--CoA ligase [ADP-forming] subunit beta, mitochondrial	SM_V9_1
1089	0.525	0.359417	0.05	0.518529	0.132	0.087	Muscle	Smp_164930	Tyrosine kinase	SM_V9_1
1090	0.525	0.432438	0.05	0.623877	0.095	0.049	Muscle	Smp_079420	Putative ank repeat-containing	SM_V9_1
1091	0.525	0.247074	0.05	0.356452	0.18	0.138	Muscle	Smp_003130	Putative udp-glucose pyrophosphatase	SM_V9_1
1092	0.475	0.27352	0.05	0.394606	0.037	0.09	Muscle	Smp_181470	Putative recs1 protein (Responsive to centrifugal force and shear stressprotein 1 protein)	SM_V9_3
1093	0.524	0.289511	0.048	0.417677	0.222	0.189	Muscle	Smp_143060	AP complex subunit sigma	SM_V9_ZSR
1094	0.524	0.38534	0.048	0.555928	0.127	0.085	Muscle	Smp_347670	NA	SM_V9_ZSR
1095	0.524	0.464096	0.048	0.669548	0.116	0.073	Muscle	Smp_044470	ARF7EP_C domain-containing protein	SM_V9_ZSR
1096	0.524	0.450143	0.048	0.649419	0.132	0.092	Muscle	Smp_104710	NA	SM_V9_ZSR
1097	0.524	0.194825	0.048	0.281073	0.048	0	Muscle	Smp_131890	Transporter	SM_V9_ZSR
1098	0.524	0.523323	0.048	0.754995	0.09	0.044	Muscle	Smp_320670	NA	SM_V9_WSR
1099	0.524	0.357775	0.048	0.51616	0.238	0.206	Muscle	Smp_130410	Dynein light intermediate chain	SM_V9_PAR2
1100	0.524	0.187078	0.048	0.269897	0.053	0.005	Muscle	Smp_244400	FERM domain-containing protein	SM_V9_PAR2
1101	0.524	0.355339	0.048	0.512646	0.233	0.201	Muscle	Smp_017890	Family C19 non-peptidase homologue (C19 family)	SM_V9_PAR2
1102	0.524	0.311791	0.048	0.449819	0.106	0.063	Muscle	Smp_125340	Putative hepatoma derived growth factor	SM_V9_7
1103	0.524	0.670865	0.048	0.967854	0.116	0.075	Muscle	Smp_318120	NA	SM_V9_7
1104	0.524	0.309179	0.048	0.446051	0.074	0.027	Muscle	Smp_176750	Serine/threonine kinase	SM_V9_6
1105	0.524	0.358867	0.048	0.517735	0.132	0.09	Muscle	Smp_120080	Nitrilase-related	SM_V9_6
1106	0.524	0.411053	0.048	0.593024	0.153	0.117	Muscle	Smp_166220	Ubiquitin-activating enzyme E1b, putative	SM_V9_5
1107	0.524	0.393229	0.048	0.56731	0.069	0.022	Muscle	Smp_156870	NA	SM_V9_5
1108	0.524	0.403743	0.048	0.582478	0.206	0.17	Muscle	Smp_213600	NA	SM_V9_5
1109	0.524	0.249339	0.048	0.359721	0.175	0.138	Muscle	Smp_150890	RBR-type E3 ubiquitin transferase	SM_V9_4
1110	0.524	0.343674	0.048	0.495817	0.164	0.124	Muscle	Smp_069220	Putative es2 protein	SM_V9_4
1111	0.524	0.459452	0.048	0.662849	0.169	0.131	Muscle	Smp_067000	NA	SM_V9_4
1112	0.524	0.211563	0.048	0.305221	0.063	0.015	Muscle	Smp_045560	Annexin	SM_V9_4
1113	0.524	0.32232	0.048	0.46501	0.048	0	Muscle	Smp_334050	NA	SM_V9_4
1114	0.524	0.387451	0.048	0.558974	0.063	0.017	Muscle	Smp_134910	Serine/threonine kinase	SM_V9_3
1115	0.524	0.252467	0.048	0.364234	0.053	0.005	Muscle	Smp_159860	G-protein coupled receptor,putative	SM_V9_3
1116	0.524	0.235419	0.048	0.339638	0.079	0.032	Muscle	Smp_013050	TLDc domain-containing protein	SM_V9_3
1117	0.524	0.427112	0.048	0.616192	0.116	0.075	Muscle	Smp_243180	Ubiquitin carboxyl-terminal hydrolase	SM_V9_3
1118	0.524	0.333071	0.048	0.480519	0.138	0.097	Muscle	Smp_105690	PWWP domain-containing protein	SM_V9_3
1119	0.524	0.284657	0.048	0.410673	0.127	0.085	Muscle	Smp_147650	Putative formate-tetrahydrofolate ligase	SM_V9_2
1120	0.524	0.327336	0.048	0.472246	0.222	0.189	Muscle	Smp_335350	NA	SM_V9_2
1121	0.524	0.249972	0.048	0.360633	0.048	0	Muscle	Smp_245840	NA	SM_V9_2
1122	0.524	0.333029	0.048	0.48046	0.185	0.148	Muscle	Smp_082780	Putative wiskott-aldrich syndrome protein	SM_V9_2
1123	0.524	0.346793	0.048	0.500317	0.106	0.061	Muscle	Smp_122890	Putative wd-repeat protein	SM_V9_2
1124	0.524	0.295948	0.048	0.426962	0.058	0.01	Muscle	Smp_065290	Putative calcium/calmodulin-dependent protein kinase	SM_V9_2
1125	0.524	0.189348	0.048	0.273172	0.074	0.027	Muscle	Smp_245560	NA	SM_V9_2
1126	0.524	0.208361	0.048	0.300602	0.434	0.427	Muscle	Smp_340230	Snf7-like protein (Bc-2) (Putative breast adenocarcinoma marker)	SM_V9_2
1127	0.524	0.202765	0.048	0.292527	0.333	0.308	Muscle	Smp_021220	Ig-like domain-containing protein	SM_V9_2
1128	0.524	1.58609	0.048	2.28825	0.053	0.005	Muscle	Smp_320330	Dynein light chain	SM_V9_1
1129	0.524	1.10965	0.048	1.60089	0.053	0.005	Muscle	Smp_320310	Dynein light chain	SM_V9_1
1130	0.524	0.308722	0.048	0.445391	0.296	0.272	Muscle	Smp_054600	Pre-mRNA-splicing factor SPF27	SM_V9_1
1131	0.524	0.295135	0.048	0.42579	0.138	0.097	Muscle	Smp_093540	Receptor protein serine/threonine kinase	SM_V9_1
1132	0.524	0.280701	0.048	0.404966	0.058	0.01	Muscle	Smp_012780	ADP-ribosyl cyclase/cyclic ADP-ribose hydrolase	SM_V9_1
1133	0.524	0.403933	0.048	0.582753	0.153	0.114	Muscle	Smp_133020	Mitogen-activated protein kinase	SM_V9_1
1134	0.524	0.502797	0.048	0.725382	0.148	0.109	Muscle	Smp_163610	26 Kd glutathione-S-transferase, Sm26, putative; Glutathione S-transferase class-mu 26 kDa isozyme	SM_V9_1
1135	0.524	0.436891	0.048	0.6303	0.122	0.08	Muscle	Smp_345870	NA	SM_V9_1
1136	0.524	0.429729	0.048	0.619967	0.148	0.109	Muscle	Smp_152300	Putative tetraspanin	SM_V9_1
1137	0.476	0.19812	0.048	0.285827	0.042	0.095	Muscle	Smp_145630	Putative synovial sarcoma associated ss18 protein	SM_V9_ZSR
1138	0.476	0.28114	0.048	0.405599	0.074	0.129	Muscle	Smp_316180	JmjC domain-containing protein	SM_V9_4
1139	0.523	0.435569	0.046	0.628394	0.201	0.167	Muscle	Smp_094760	Serine/threonine kinase	SM_V9_ZSR
1140	0.523	0.393281	0.046	0.567384	0.196	0.163	Muscle	Smp_189960	NA	SM_V9_ZSR
1141	0.523	0.199771	0.046	0.288209	0.053	0.007	Muscle	Smp_164760	NA	SM_V9_ZSR
1142	0.523	0.351751	0.046	0.507469	0.132	0.092	Muscle	Smp_245260	Methionine aminopeptidase	SM_V9_ZSR
1143	0.523	0.250085	0.046	0.360797	0.069	0.024	Muscle	Smp_153150	Biotin-protein ligase	SM_V9_ZSR
1144	0.523	0.242757	0.046	0.350225	0.085	0.039	Muscle	Smp_162910	Glycerophosphocholine phosphodiesterase	SM_V9_PAR2
1145	0.523	0.300899	0.046	0.434105	0.058	0.012	Muscle	Smp_324080	ATP-binding domain-containing protein 4	SM_V9_PAR2
1146	0.523	0.462516	0.046	0.66727	0.143	0.107	Muscle	Smp_075220	Mitochondrial intermediate peptidase (M03 family)	SM_V9_PAR2
1147	0.523	0.445101	0.046	0.642145	0.048	0.002	Muscle	Smp_180350	Rhodopsin	SM_V9_PAR2
1148	0.523	0.233846	0.046	0.337368	0.048	0.002	Muscle	Smp_204230	G_PROTEIN_RECEP_F1_2 domain-containing protein	SM_V9_PAR2
1149	0.523	0.224722	0.046	0.324205	0.127	0.085	Muscle	Smp_102160	Synaptobrevin, putative	SM_V9_PAR2
1150	0.523	0.276095	0.046	0.398321	0.048	0.002	Muscle	Smp_306200	FERM domain-containing protein	SM_V9_PAR2
1151	0.523	0.331713	0.046	0.478561	0.201	0.17	Muscle	Smp_025150	Sugar nucleotide epimerase related	SM_V9_PAR2
1152	0.523	0.294055	0.046	0.424232	0.09	0.046	Muscle	Smp_076520	Organic solute transporter, putative	SM_V9_PAR2
1153	0.523	0.325976	0.046	0.470284	0.095	0.051	Muscle	Smp_147460	Neutral ceramidase	SM_V9_PAR2
1154	0.523	0.195704	0.046	0.282341	0.09	0.044	Muscle	Smp_082360	NA	SM_V9_7
1155	0.523	0.273708	0.046	0.394877	0.18	0.143	Muscle	Smp_340210	60S ribosomal protein L6	SM_V9_7
1156	0.523	0.404189	0.046	0.583121	0.206	0.175	Muscle	Smp_214090	NA	SM_V9_7
1157	0.523	0.206088	0.046	0.297322	0.09	0.046	Muscle	Smp_127140	Cell wall protein Awa1p-like	SM_V9_6
1158	0.523	0.383261	0.046	0.552928	0.058	0.012	Muscle	Smp_147140	Putative transient receptor potential cation channel	SM_V9_6
1159	0.523	0.325038	0.046	0.468931	0.185	0.153	Muscle	Smp_165710	NA	SM_V9_6
1160	0.523	0.345382	0.046	0.498281	0.206	0.175	Muscle	Smp_164990	NA	SM_V9_6
1161	0.523	0.438264	0.046	0.632281	0.085	0.041	Muscle	Smp_330490	NA	SM_V9_5
1162	0.523	0.263724	0.046	0.380474	0.222	0.189	Muscle	Smp_082560	Zinc finger Ran-binding domain-containing protein 2	SM_V9_5
1163	0.523	0.252289	0.046	0.363977	0.048	0.002	Muscle	Smp_340870	GLOBIN domain-containing protein	SM_V9_5
1164	0.523	0.257439	0.046	0.371405	0.312	0.286	Muscle	Smp_136260	Glutamine--fructose-6-phosphate transaminase (isomerizing)	SM_V9_5
1165	0.523	0.486901	0.046	0.70245	0.09	0.046	Muscle	Smp_341690	SEC7 domain-containing protein	SM_V9_5
1166	0.523	0.198806	0.046	0.286816	0.413	0.398	Muscle	Smp_056500	Proteasome subunit beta	SM_V9_5
1167	0.523	0.422894	0.046	0.610107	0.19	0.158	Muscle	Smp_053990	Putative heat shock protein 70 (Hsp70)-interacting protein	SM_V9_4
1168	0.523	0.224136	0.046	0.32336	0.09	0.046	Muscle	Smp_334430	NA	SM_V9_4
1169	0.523	0.452476	0.046	0.652785	0.111	0.07	Muscle	Smp_144940	RUN domain-containing protein	SM_V9_4
1170	0.523	0.360256	0.046	0.51974	0.153	0.114	Muscle	Smp_042080	NA	SM_V9_4
1171	0.523	0.410295	0.046	0.59193	0.095	0.053	Muscle	Smp_049760	Receptor protein serine/threonine kinase	SM_V9_4
1172	0.523	0.278966	0.046	0.402463	0.101	0.058	Muscle	Smp_102340	Adenylate cyclase type IX, putative	SM_V9_4
1173	0.523	0.243588	0.046	0.351424	0.392	0.386	Muscle	Smp_053230	NADH-cytochrome b5 reductase	SM_V9_4
1174	0.523	0.53188	0.046	0.767341	0.19	0.16	Muscle	Smp_132590	Ccaat-binding factor-related	SM_V9_3
1175	0.523	0.227127	0.046	0.327675	0.058	0.012	Muscle	Smp_134720	NA	SM_V9_3
1176	0.523	0.487165	0.046	0.702831	0.053	0.007	Muscle	Smp_196090	Putative tgf-beta receptor	SM_V9_3
1177	0.523	0.381775	0.046	0.550785	0.09	0.046	Muscle	Smp_307950	Beta lactamase domain, putative	SM_V9_3
1178	0.523	0.268171	0.046	0.38689	0.291	0.265	Muscle	Smp_004480	Red protein (Ik factor) (Cytokine ik), putative	SM_V9_3
1179	0.523	0.334918	0.046	0.483185	0.079	0.034	Muscle	Smp_159990	Voltage-dependent L-type calcium channel subunit alpha	SM_V9_3
1180	0.523	0.350611	0.046	0.505825	0.18	0.146	Muscle	Smp_032820	Putative wd-repeat protein	SM_V9_2
1181	0.523	0.329234	0.046	0.474984	0.159	0.121	Muscle	Smp_021750	RNA methyltransferase	SM_V9_2
1182	0.523	0.436563	0.046	0.629828	0.185	0.153	Muscle	Smp_104630	tRNA (guanine-N(7)-)-methyltransferase non-catalytic subunit	SM_V9_2
1183	0.523	0.305308	0.046	0.440467	0.164	0.126	Muscle	Smp_311780	Alpha 1,6 fucosyltransferase H	SM_V9_2
1184	0.523	0.288709	0.046	0.416519	0.053	0.007	Muscle	Smp_121580	TIR domain-containing protein	SM_V9_2
1185	0.523	0.285895	0.046	0.412459	0.074	0.029	Muscle	Smp_047540	Putative f-box and wd40 domain protein	SM_V9_2
1186	0.523	0.259097	0.046	0.373798	0.053	0.007	Muscle	Smp_130110	Proteasome subunit alpha 6 (T01 family)	SM_V9_2
1187	0.523	0.42676	0.046	0.615685	0.143	0.104	Muscle	Smp_063540	NA	SM_V9_2
1188	0.523	0.243399	0.046	0.35115	0.307	0.291	Muscle	Smp_210180	D-aminoacyl-tRNA deacylase	SM_V9_2
1189	0.523	0.357612	0.046	0.515924	0.069	0.024	Muscle	Smp_212760	Kinesin motor domain-containing protein	SM_V9_2
1190	0.523	0.426228	0.046	0.614917	0.143	0.104	Muscle	Smp_196150	Selenoprotein O	SM_V9_2
1191	0.523	0.177222	0.046	0.255677	0.101	0.056	Muscle	Smp_001420	Gh regulated tbc protein-1, putative	SM_V9_2
1192	0.523	0.347097	0.046	0.500755	0.095	0.053	Muscle	Smp_331990	Ubiquinone biosynthesis protein COQ4 homolog, mitochondrial	SM_V9_2
1193	0.523	0.311432	0.046	0.449301	0.09	0.046	Muscle	Smp_340540	NA	SM_V9_1
1194	0.523	0.284262	0.046	0.410103	0.095	0.051	Muscle	Smp_212390	Ubiquitin carboxyl-terminal hydrolase	SM_V9_1
1195	0.523	0.336086	0.046	0.484869	0.275	0.255	Muscle	Smp_055960	Putative ubiquitin-conjugating enzyme E2r	SM_V9_1
1196	0.523	0.298059	0.046	0.430008	0.302	0.274	Muscle	Smp_103950	Serine/threonine kinase	SM_V9_1
1197	0.523	0.427339	0.046	0.616519	0.138	0.1	Muscle	Smp_341040	HSCB_C domain-containing protein	SM_V9_1
1198	0.523	0.404525	0.046	0.583606	0.143	0.104	Muscle	Smp_072350	ATP synthase gamma-related	SM_V9_1
1199	0.523	0.511577	0.046	0.738049	0.153	0.119	Muscle	Smp_083780	Putative ku P80 DNA helicase	SM_V9_1
1200	0.523	0.356178	0.046	0.513856	0.127	0.085	Muscle	Smp_033970	Putative flotillin-2	SM_V9_1
1201	0.523	0.404367	0.046	0.583379	0.106	0.063	Muscle	Smp_246410	NA	SM_V9_1
1202	0.523	0.443262	0.046	0.639492	0.164	0.129	Muscle	Smp_333770	NA	SM_V9_1
1203	0.523	0.311921	0.046	0.450007	0.286	0.262	Muscle	Smp_035310	Putative sfrs11 protein	SM_V9_1
1204	0.523	0.31932	0.046	0.460681	0.238	0.211	Muscle	Smp_248140	FHA domain-containing protein	SM_V9_1
1205	0.523	0.32707	0.046	0.471862	0.111	0.07	Muscle	Smp_162000	UBR-type domain-containing protein	SM_V9_1
1206	0.477	0.1742	0.046	0.251318	0.143	0.197	Muscle	Smp_071830	NA	SM_V9_2
1207	0.522	0.241794	0.044	0.348835	0.132	0.092	Muscle	Smp_103090	WW domain-containing protein	SM_V9_ZSR
1208	0.522	0.331822	0.044	0.478718	0.259	0.235	Muscle	Smp_341330	NA	SM_V9_ZSR
1209	0.522	0.629844	0.044	0.908673	0.106	0.068	Muscle	Smp_173580	Katanin p80 WD40 repeat-containing subunit B1	SM_V9_ZSR
1210	0.522	0.375897	0.044	0.542304	0.09	0.046	Muscle	Smp_344610	NA	SM_V9_ZSR
1211	0.522	0.398658	0.044	0.575142	0.222	0.192	Muscle	Smp_068960	PRP4 pre-mRNA-processing factor 4 homolog	SM_V9_ZSR
1212	0.522	0.27979	0.044	0.403652	0.058	0.015	Muscle	Smp_028360	Tubulin epsilon chain, putative	SM_V9_ZSR
1213	0.522	0.32585	0.044	0.470102	0.111	0.07	Muscle	Smp_315810	NA	SM_V9_PAR2
1214	0.522	0.197406	0.044	0.284797	0.116	0.078	Muscle	Smp_333170	Phospholipase A(2)	SM_V9_PAR2
1215	0.522	0.284109	0.044	0.409883	0.333	0.325	Muscle	Smp_306140	Mediator of RNA polymerase II transcription subunit 31	SM_V9_PAR2
1216	0.522	0.380593	0.044	0.549079	0.085	0.044	Muscle	Smp_046130	Putative alpha-actinin	SM_V9_PAR2
1217	0.522	0.309258	0.044	0.446166	0.317	0.301	Muscle	Smp_214110	5'-deoxynucleotidase HDDC2	SM_V9_PAR1
1218	0.522	0.361399	0.044	0.521388	0.275	0.255	Muscle	Smp_064590	Putative splicing factor	SM_V9_PAR1
1219	0.522	0.540188	0.044	0.779327	0.122	0.085	Muscle	Smp_133820	Peptidyl-prolyl cis-trans isomerase-like	SM_V9_PAR1
1220	0.522	0.392747	0.044	0.566615	0.201	0.17	Muscle	Smp_148140	Miff domain-containing protein	SM_V9_PAR1
1221	0.522	0.290974	0.044	0.419787	0.058	0.015	Muscle	Smp_212350	Fork-head domain-containing protein	SM_V9_7
1222	0.522	0.276753	0.044	0.39927	0.19	0.16	Muscle	Smp_198290	Putative paramyosin	SM_V9_6
1223	0.522	0.442672	0.044	0.638641	0.175	0.146	Muscle	Smp_050880	NA	SM_V9_6
1224	0.522	0.31549	0.044	0.455156	0.09	0.049	Muscle	Smp_179350	NA	SM_V9_6
1225	0.522	0.329438	0.044	0.475279	0.079	0.036	Muscle	Smp_334750	NA	SM_V9_6
1226	0.522	0.247777	0.044	0.357467	0.101	0.058	Muscle	Smp_173330	Vacuolar protein sorting-associated protein 35	SM_V9_6
1227	0.522	0.263467	0.044	0.380103	0.132	0.092	Muscle	Smp_123290	cGMP-dependent protein kinase	SM_V9_6
1228	0.522	0.19182	0.044	0.276738	0.058	0.015	Muscle	Smp_123120	G_PROTEIN_RECEP_F1_2 domain-containing protein	SM_V9_6
1229	0.522	0.398835	0.044	0.575398	0.058	0.015	Muscle	Smp_162230	Microtubule-associated protein	SM_V9_6
1230	0.522	0.249642	0.044	0.360157	0.286	0.26	Muscle	Smp_069900	Rab-related GTP-binding protein	SM_V9_5
1231	0.522	0.404558	0.044	0.583654	0.249	0.223	Muscle	Smp_096720	NA	SM_V9_4
1232	0.522	0.364822	0.044	0.526327	0.09	0.049	Muscle	Smp_345540	RING-type E3 ubiquitin transferase	SM_V9_4
1233	0.522	0.302976	0.044	0.437102	0.307	0.291	Muscle	Smp_019010	Dipeptidyl peptidase 3	SM_V9_3
1234	0.522	0.201648	0.044	0.290917	0.063	0.019	Muscle	Smp_138500	Centaurin/arf-related	SM_V9_3
1235	0.522	0.195059	0.044	0.281411	0.063	0.019	Muscle	Smp_243690	Putative cytoplasmic polyadenylation element binding protein (Cpeb)	SM_V9_3
1236	0.522	0.269213	0.044	0.388392	0.063	0.019	Muscle	Smp_181490	Serine/threonine kinase	SM_V9_3
1237	0.522	0.239061	0.044	0.344892	0.053	0.01	Muscle	Smp_148410	NA	SM_V9_2
1238	0.522	0.43507	0.044	0.627673	0.053	0.01	Muscle	Smp_128790	Tyrosine-protein kinase	SM_V9_2
1239	0.522	0.27528	0.044	0.397145	0.058	0.015	Muscle	Smp_009540	Putative ring finger-containing	SM_V9_2
1240	0.522	0.338596	0.044	0.488491	0.095	0.056	Muscle	Smp_086270	Putative forkhead protein/ forkhead protein domain	SM_V9_2
1241	0.522	0.317226	0.044	0.45766	0.079	0.036	Muscle	Smp_146120	Phosphodiesterase	SM_V9_2
1242	0.522	0.395424	0.044	0.570476	0.148	0.112	Muscle	Smp_128280	DUF2013 domain-containing protein	SM_V9_2
1243	0.522	0.326081	0.044	0.470435	0.138	0.1	Muscle	Smp_161550	Adenylyl cyclase-associated protein	SM_V9_1
1244	0.522	0.178575	0.044	0.257629	0.127	0.085	Muscle	Smp_332660	Putative nucleolar protein c7c	SM_V9_1
1245	0.522	0.391792	0.044	0.565236	0.058	0.015	Muscle	Smp_169360	Putative kinesin	SM_V9_1
1246	0.522	0.27138	0.044	0.391519	0.085	0.044	Muscle	Smp_345580	NA	SM_V9_1
1247	0.522	0.350935	0.044	0.506292	0.111	0.07	Muscle	Smp_168000	Putative monocarboxylate transporter	SM_V9_1
1248	0.522	0.250773	0.044	0.361788	0.095	0.053	Muscle	Smp_005190	Non-specific serine/threonine protein kinase	SM_V9_1
1249	0.522	0.222497	0.044	0.320995	0.053	0.01	Muscle	Smp_137410	Calpain C (C02 family)	SM_V9_1
1250	0.522	0.322072	0.044	0.464652	0.106	0.063	Muscle	Smp_071390	Adenylate kinase; Adenylate kinase; Putative adenylate kinase	SM_V9_1
1251	0.522	0.395695	0.044	0.570867	0.143	0.107	Muscle	Smp_035360	NA	SM_V9_1
1252	0.522	0.312244	0.044	0.450473	0.28	0.257	Muscle	Smp_141330	NA	SM_V9_1
1253	0.478	0.18577	0.044	0.268009	0.19	0.25	Muscle	Smp_102840	Putative 30s ribosomal protein S2 (Prokaryotic and organellar)	SM_V9_ZSR
1254	0.521	0.378583	0.042	0.54618	0.185	0.155	Muscle	Smp_047090	NA	SM_V9_ZSR
1255	0.521	0.507319	0.042	0.731907	0.138	0.107	Muscle	Smp_011860	Putative transcription factor LCR-F1	SM_V9_ZSR
1256	0.521	0.332705	0.042	0.479992	0.074	0.034	Muscle	Smp_337290	Protein xylosyltransferase	SM_V9_ZSR
1257	0.521	0.272621	0.042	0.393309	0.169	0.136	Muscle	Smp_031050	BSD domain-containing protein	SM_V9_ZSR
1258	0.521	0.568881	0.042	0.820721	0.238	0.216	Muscle	Smp_102450	Putative rna 3' terminal phosphate cyclase	SM_V9_ZSR
1259	0.521	0.299108	0.042	0.431521	0.042	0	Muscle	Smp_348730	NA	SM_V9_WSR
1260	0.521	0.512897	0.042	0.739953	0.127	0.092	Muscle	Smp_346750	MHD domain-containing protein	SM_V9_PAR2
1261	0.521	0.487424	0.042	0.703204	0.063	0.022	Muscle	Smp_266840	PHB domain-containing protein	SM_V9_PAR2
1262	0.521	0.255297	0.042	0.368316	0.106	0.066	Muscle	Smp_194610	Serine/threonine kinase	SM_V9_PAR2
1263	0.521	0.329202	0.042	0.474939	0.095	0.056	Muscle	Smp_045920	MARVEL domain-containing protein	SM_V9_PAR2
1264	0.521	0.399849	0.042	0.576861	0.122	0.085	Muscle	Smp_340500	Vacuolar protein sorting-associated protein 51 homolog	SM_V9_PAR2
1265	0.521	0.457969	0.042	0.660709	0.095	0.058	Muscle	Smp_136570	Piezo-type mechanosensitive ion channel component	SM_V9_PAR2
1266	0.521	0.17788	0.042	0.256627	0.27	0.243	Muscle	Smp_005900	Putative bcl2-associated athanogene	SM_V9_7
1267	0.521	0.373562	0.042	0.538935	0.09	0.051	Muscle	Smp_302910	Reverse transcriptase domain-containing protein	SM_V9_7
1268	0.521	0.33306	0.042	0.480504	0.132	0.097	Muscle	Smp_246160	SOCS box domain-containing protein	SM_V9_7
1269	0.521	0.542599	0.042	0.782805	0.169	0.141	Muscle	Smp_332260	NA	SM_V9_6
1270	0.521	0.339799	0.042	0.490226	0.095	0.056	Muscle	Smp_050890	NA	SM_V9_6
1271	0.521	0.428131	0.042	0.617662	0.138	0.104	Muscle	Smp_160530	Carnosine N-methyltransferase	SM_V9_5
1272	0.521	0.448617	0.042	0.647217	0.069	0.027	Muscle	Smp_030760	NADPH--cytochrome P450 reductase	SM_V9_4
1273	0.521	0.320459	0.042	0.462325	0.069	0.029	Muscle	Smp_135510	NAALADASE L peptidase (M28 family)	SM_V9_4
1274	0.521	0.406411	0.042	0.586327	0.127	0.09	Muscle	Smp_334060	LTD domain-containing protein	SM_V9_4
1275	0.521	0.31988	0.042	0.461489	0.074	0.034	Muscle	Smp_343440	GBD/FH3 domain-containing protein	SM_V9_4
1276	0.521	0.383664	0.042	0.553509	0.101	0.061	Muscle	Smp_309720	Ankyrin_rpt-contain_dom domain-containing protein	SM_V9_3
1277	0.521	0.225164	0.042	0.324843	0.048	0.005	Muscle	Smp_177020	Phosphoinositide phospholipase C	SM_V9_3
1278	0.521	0.311869	0.042	0.449931	0.228	0.204	Muscle	Smp_083870	PwLAP aminopeptidase (M17 family)	SM_V9_3
1279	0.521	0.47903	0.042	0.691094	0.106	0.07	Muscle	Smp_000650	E3 ubiquitin-protein ligase sina	SM_V9_3
1280	0.521	0.451653	0.042	0.651598	0.09	0.051	Muscle	Smp_079810	RF_PROK_I domain-containing protein	SM_V9_3
1281	0.521	0.182101	0.042	0.262716	0.048	0.005	Muscle	Smp_347790	NA	SM_V9_3
1282	0.521	0.634536	0.042	0.915441	0.169	0.143	Muscle	Smp_157980	TROVE domain-containing protein	SM_V9_3
1283	0.521	0.271255	0.042	0.391339	0.164	0.129	Muscle	Smp_104520	Vacuolar protein sorting-associated, putative	SM_V9_3
1284	0.521	0.463212	0.042	0.668274	0.127	0.092	Muscle	Smp_210250	Cdc50-related	SM_V9_2
1285	0.521	0.352934	0.042	0.509176	0.101	0.061	Muscle	Smp_336050	NA	SM_V9_2
1286	0.521	0.417388	0.042	0.602164	0.153	0.121	Muscle	Smp_002380	Ubiquitin-like domain-containing protein	SM_V9_2
1287	0.521	0.299741	0.042	0.432435	0.164	0.131	Muscle	Smp_065240	GDP-fucose protein O-fucosyltransferase 1	SM_V9_2
1288	0.521	0.331857	0.042	0.478768	0.085	0.044	Muscle	Smp_143480	MANSC domain-containing protein	SM_V9_2
1289	0.521	0.292952	0.042	0.42264	0.148	0.114	Muscle	Smp_031590	NA	SM_V9_1
1290	0.521	0.441276	0.042	0.636627	0.169	0.138	Muscle	Smp_040560	Cytoplasmic tRNA 2-thiolation protein 1	SM_V9_1
1291	0.521	0.181722	0.042	0.262169	0.376	0.354	Muscle	Smp_083080	Aha1_N domain-containing protein	SM_V9_1
1292	0.521	0.54558	0.042	0.787105	0.212	0.184	Muscle	Smp_005210	Histone deacetylase	SM_V9_1
1293	0.521	0.243917	0.042	0.351897	0.053	0.012	Muscle	Smp_152850	NA	SM_V9_1
1294	0.521	0.285967	0.042	0.412563	0.127	0.09	Muscle	Smp_052780	NA	SM_V9_1
1295	0.521	0.376026	0.042	0.542491	0.153	0.121	Muscle	Smp_052790	NA	SM_V9_1
1296	0.521	0.329019	0.042	0.474674	0.042	0	Muscle	Smp_093210	Putative amiloride-sensitive sodium channel	SM_V9_1
1297	0.521	0.444637	0.042	0.641476	0.106	0.068	Muscle	Smp_347350	NA	SM_V9_1
1298	0.521	0.184134	0.042	0.265649	0.053	0.012	Muscle	Smp_165420	Putative zinc finger protein	SM_V9_1
1299	0.521	0.315748	0.042	0.455528	0.344	0.335	Muscle	Smp_086590	Putative actin-depolymerizing factor	SM_V9_1
1300	0.521	0.467168	0.042	0.673981	0.159	0.126	Muscle	Smp_166040	ATP-dependent transporter, putative	SM_V9_1
1301	0.479	0.178076	0.042	0.256909	0.116	0.167	Muscle	Smp_091790	NA	SM_V9_ZSR
1302	0.479	0.220564	0.042	0.318207	0.021	0.063	Muscle	Smp_157860	BED-type domain-containing protein	SM_V9_PAR2
1303	0.479	0.295495	0.042	0.42631	0.122	0.175	Muscle	Smp_072790	GPN-loop GTPase	SM_V9_3
1304	0.479	0.182927	0.042	0.263909	0.085	0.131	Muscle	Smp_055920	Putative ubiquitin conjugating enzyme E2	SM_V9_1
1305	0.52	0.230404	0.04	0.332403	0.063	0.024	Muscle	Smp_210900	NA	SM_V9_ZSR
1306	0.52	0.258556	0.04	0.373018	0.074	0.036	Muscle	Smp_012050	Bola-like protein my016	SM_V9_ZSR
1307	0.52	0.409355	0.04	0.590575	0.201	0.175	Muscle	Smp_132940	PRKCA-binding protein	SM_V9_ZSR
1308	0.52	0.491303	0.04	0.708801	0.116	0.083	Muscle	Smp_142170	Putative trithorax protein ash2	SM_V9_ZSR
1309	0.52	0.336102	0.04	0.484893	0.116	0.08	Muscle	Smp_036500	CAR; CAR; CAR; Putative nuclear receptor nhr-48; Putative nuclear receptor nhr-48	SM_V9_ZSR
1310	0.52	0.257555	0.04	0.371574	0.058	0.019	Muscle	Smp_171600	Protein-tyrosine-phosphatase	SM_V9_ZSR
1311	0.52	0.50987	0.04	0.735587	0.079	0.041	Muscle	Smp_324710	LisH domain-containing protein	SM_V9_WSR
1312	0.52	0.297193	0.04	0.428759	0.069	0.029	Muscle	Smp_163790	Putative nuclear hormone receptor	SM_V9_PAR2
1313	0.52	0.287137	0.04	0.414251	0.042	0.002	Muscle	Smp_161110	Putative fh1/fh2 domains-containing protein (Formin homolog overexpressed in spleen) (Fhos)	SM_V9_PAR2
1314	0.52	0.303427	0.04	0.437753	0.095	0.058	Muscle	Smp_198850	Vacuolar-sorting protein SNF8	SM_V9_PAR2
1315	0.52	0.51725	0.04	0.746234	0.153	0.126	Muscle	Smp_045750	Putative cak assembly factor	SM_V9_PAR2
1316	0.52	0.349971	0.04	0.504901	0.175	0.148	Muscle	Smp_346660	NA	SM_V9_PAR1
1317	0.52	0.310382	0.04	0.447787	0.085	0.046	Muscle	Smp_180470	Cytoplasmic dynein intermediate chain 2, (Dhic-2), putative	SM_V9_PAR1
1318	0.52	0.251924	0.04	0.36345	0.048	0.007	Muscle	Smp_005720	Putative aquaporin-3	SM_V9_7
1319	0.52	0.42359	0.04	0.611111	0.127	0.095	Muscle	Smp_033110	Putative zinc finger protein	SM_V9_7
1320	0.52	0.224458	0.04	0.323825	0.085	0.046	Muscle	Smp_016730	Putative heme binding protein	SM_V9_6
1321	0.52	1.20867	0.04	1.74374	0.048	0.007	Muscle	Smp_191970	NA	SM_V9_6
1322	0.52	0.237312	0.04	0.342369	0.106	0.07	Muscle	Smp_087930	Putative atp-binding cassette, sub-family B, member 7,mitochondrial (Abc7)	SM_V9_6
1323	0.52	0.233986	0.04	0.337571	0.069	0.029	Muscle	Smp_144030	Phosphatidate cytidylyltransferase	SM_V9_5
1324	0.52	0.215242	0.04	0.310529	0.079	0.041	Muscle	Smp_156850	NA	SM_V9_5
1325	0.52	0.226895	0.04	0.32734	0.095	0.058	Muscle	Smp_152570	WAPL domain-containing protein	SM_V9_5
1326	0.52	0.260188	0.04	0.375372	0.079	0.041	Muscle	Smp_317150	NA	SM_V9_5
1327	0.52	0.449081	0.04	0.647887	0.042	0.002	Muscle	Smp_247430	NA	SM_V9_4
1328	0.52	0.264214	0.04	0.38118	0.111	0.075	Muscle	Smp_155770	NA	SM_V9_4
1329	0.52	0.478282	0.04	0.690015	0.09	0.053	Muscle	Smp_145310	NA	SM_V9_4
1330	0.52	0.23318	0.04	0.336407	0.111	0.075	Muscle	Smp_049990	Casp, putative	SM_V9_4
1331	0.52	0.261731	0.04	0.377598	0.265	0.243	Muscle	Smp_022140	Serine/threonine-protein kinase RIO1	SM_V9_3
1332	0.52	0.235183	0.04	0.339298	0.143	0.112	Muscle	Smp_172030	RNA helicase	SM_V9_3
1333	0.52	0.319661	0.04	0.461174	0.063	0.024	Muscle	Smp_336790	FYVE-type domain-containing protein	SM_V9_3
1334	0.52	0.311797	0.04	0.449828	0.09	0.053	Muscle	Smp_030220	Putative phosphoglycolate/pyridoxal phosphate phosphatase	SM_V9_3
1335	0.52	0.361124	0.04	0.520991	0.132	0.1	Muscle	Smp_138220	NA	SM_V9_3
1336	0.52	0.304368	0.04	0.43911	0.085	0.046	Muscle	Smp_168200	F-box domain-containing protein	SM_V9_3
1337	0.52	0.198673	0.04	0.286625	0.206	0.18	Muscle	Smp_018760	Neutral alpha-glucosidase ab (Glucosidase II alpha subunit) (Alpha glucosidase 2),putative	SM_V9_3
1338	0.52	0.426185	0.04	0.614854	0.132	0.102	Muscle	Smp_018430	Mitochondrial signal peptidase (S26 family)	SM_V9_3
1339	0.52	0.474713	0.04	0.684866	0.106	0.07	Muscle	Smp_204730	NA	SM_V9_3
1340	0.52	0.358785	0.04	0.517617	0.291	0.279	Muscle	Smp_204770	Citrate synthase	SM_V9_3
1341	0.52	0.499793	0.04	0.721049	0.116	0.083	Muscle	Smp_146360	SF4 helicase domain-containing protein	SM_V9_2
1342	0.52	0.469495	0.04	0.677338	0.153	0.124	Muscle	Smp_181120	Putative amyloid binding protein	SM_V9_2
1343	0.52	0.436024	0.04	0.62905	0.175	0.15	Muscle	Smp_082850	Putative cullin	SM_V9_2
1344	0.52	0.241654	0.04	0.348634	0.222	0.194	Muscle	Smp_066630	Eukaryotic peptide chain release factor subunit 1	SM_V9_2
1345	0.52	0.35989	0.04	0.519212	0.217	0.194	Muscle	Smp_157320	Putative breast cancer metastasis-suppressor	SM_V9_2
1346	0.52	0.281563	0.04	0.406209	0.063	0.024	Muscle	Smp_131100	Protein RFT1 homolog	SM_V9_2
1347	0.52	0.472471	0.04	0.681631	0.106	0.07	Muscle	Smp_131770	RNA helicase	SM_V9_1
1348	0.52	0.232469	0.04	0.335381	0.101	0.063	Muscle	Smp_099850	Putative divalent metal transporter DMT1B	SM_V9_1
1349	0.52	0.305402	0.04	0.440602	0.127	0.092	Muscle	Smp_041050	G-patch domain-containing protein	SM_V9_1
1350	0.52	0.41326	0.04	0.596208	0.206	0.184	Muscle	Smp_103830	HIT-type domain-containing protein	SM_V9_1
1351	0.52	0.229782	0.04	0.331506	0.042	0.002	Muscle	Smp_173380	Tyrosine kinase	SM_V9_1
1352	0.52	0.215591	0.04	0.311031	0.233	0.209	Muscle	Smp_133110	Pre-mRNA-splicing factor 38	SM_V9_1
1353	0.52	0.21514	0.04	0.310381	0.106	0.068	Muscle	Smp_083380	NA	SM_V9_1
1354	0.52	0.190396	0.04	0.274683	0.148	0.117	Muscle	Smp_003670	PIG-H domain-containing protein	SM_V9_1
1355	0.519	0.239636	0.038	0.345721	0.058	0.022	Muscle	Smp_059240	Transmembrane protein 186	SM_V9_ZSR
1356	0.519	0.272378	0.038	0.392959	0.222	0.199	Muscle	Smp_059360	PRP18 homolog	SM_V9_ZSR
1357	0.519	0.251923	0.038	0.363448	0.037	0	Muscle	Smp_342810	NA	SM_V9_ZSR
1358	0.519	0.409089	0.038	0.59019	0.09	0.056	Muscle	Smp_011660	Calcium/calmodulin-dependent protein kinase	SM_V9_ZSR
1359	0.519	0.236762	0.038	0.341576	0.212	0.182	Muscle	Smp_165550	Afg3-like protein 2 (M41 family)	SM_V9_ZSR
1360	0.519	0.378147	0.038	0.545551	0.249	0.233	Muscle	Smp_066410	Dihydrolipoamide acetyltransferase component of pyruvate dehydrogenase complex	SM_V9_ZSR
1361	0.519	0.257766	0.038	0.371878	0.286	0.272	Muscle	Smp_044530	Putative growth factor receptor-bound protein	SM_V9_ZSR
1362	0.519	0.261462	0.038	0.37721	0.048	0.01	Muscle	Smp_104730	Putative dnaj homolog subfamily B member 4	SM_V9_ZSR
1363	0.519	0.480444	0.038	0.693134	0.132	0.102	Muscle	Smp_030400	Camp-dependent protein kinase type I-beta regulatory subunit, putative	SM_V9_ZSR
1364	0.519	0.31713	0.038	0.457522	0.069	0.032	Muscle	Smp_136460	NA	SM_V9_PAR2
1365	0.519	0.442444	0.038	0.638312	0.111	0.08	Muscle	Smp_345400	NA	SM_V9_PAR2
1366	0.519	0.442571	0.038	0.638495	0.037	0	Muscle	Smp_346280	NA	SM_V9_PAR2
1367	0.519	0.214153	0.038	0.308958	0.143	0.112	Muscle	Smp_133300	5'-3' exoribonuclease	SM_V9_PAR2
1368	0.519	0.224802	0.038	0.32432	0.159	0.124	Muscle	Smp_336650	SCHIP-1 domain-containing protein	SM_V9_PAR2
1369	0.519	0.523293	0.038	0.754952	0.18	0.16	Muscle	Smp_337320	NA	SM_V9_PAR1
1370	0.519	0.385706	0.038	0.556456	0.153	0.124	Muscle	Smp_301040	NA	SM_V9_7
1371	0.519	0.399717	0.038	0.57667	0.164	0.138	Muscle	Smp_031710	Putative nadh-ubiquinone oxidoreductase 42 kD subunit	SM_V9_7
1372	0.519	0.223737	0.038	0.322784	0.042	0.005	Muscle	Smp_169890	NA	SM_V9_6
1373	0.519	0.399143	0.038	0.575841	0.09	0.056	Muscle	Smp_341930	NA	SM_V9_6
1374	0.519	0.248783	0.038	0.358917	0.291	0.269	Muscle	Smp_169340	Coiled-coil domain-containing protein 58	SM_V9_5
1375	0.519	0.193675	0.038	0.279413	0.042	0.005	Muscle	Smp_069890	NA	SM_V9_5
1376	0.519	0.450471	0.038	0.649893	0.153	0.126	Muscle	Smp_332090	NA	SM_V9_5
1377	0.519	0.282248	0.038	0.407198	0.111	0.078	Muscle	Smp_042630	18S rRNA aminocarboxypropyltransferase	SM_V9_4
1378	0.519	0.291701	0.038	0.420835	0.185	0.155	Muscle	Smp_064030	NA	SM_V9_4
1379	0.519	0.398568	0.038	0.575012	0.037	0	Muscle	Smp_346130	HintN domain-containing protein	SM_V9_4
1380	0.519	0.466191	0.038	0.672571	0.042	0.005	Muscle	Smp_176100	Cation efflux protein/ zinc transporter,putative	SM_V9_4
1381	0.519	0.586601	0.038	0.846287	0.042	0.005	Muscle	Smp_151580	Putative pdz domain containing protein	SM_V9_3
1382	0.519	0.191079	0.038	0.275669	0.344	0.328	Muscle	Smp_169690	Coatomer subunit epsilon	SM_V9_3
1383	0.519	0.252394	0.038	0.364127	0.053	0.015	Muscle	Smp_134870	Putative early growth response protein	SM_V9_3
1384	0.519	0.396503	0.038	0.572033	0.127	0.095	Muscle	Smp_029700	Nkap_C domain-containing protein	SM_V9_3
1385	0.519	0.261569	0.038	0.377365	0.058	0.022	Muscle	Smp_308590	Myotubularin phosphatase domain-containing protein	SM_V9_3
1386	0.519	0.322812	0.038	0.465719	0.148	0.117	Muscle	Smp_129340	Lissencephaly-1 homolog	SM_V9_3
1387	0.519	0.287733	0.038	0.415111	0.259	0.24	Muscle	Smp_166120	NA	SM_V9_3
1388	0.519	0.339711	0.038	0.4901	0.074	0.036	Muscle	Smp_343180	C2H2-type domain-containing protein	SM_V9_2
1389	0.519	0.391021	0.038	0.564125	0.111	0.078	Muscle	Smp_140760	NA	SM_V9_2
1390	0.519	0.175187	0.038	0.252742	0.048	0.01	Muscle	Smp_342470	Deoxyribonuclease	SM_V9_2
1391	0.519	0.431219	0.038	0.622118	0.18	0.153	Muscle	Smp_098560	BZIP domain-containing protein	SM_V9_2
1392	0.519	0.288118	0.038	0.415667	0.106	0.07	Muscle	Smp_071950	Tetratricopeptide repeat protein, tpr, putative	SM_V9_2
1393	0.519	0.544369	0.038	0.785358	0.101	0.068	Muscle	Smp_016250	Putative gtp-binding protein (I) alpha-2 subunit, gnai2	SM_V9_2
1394	0.519	0.315525	0.038	0.455207	0.069	0.032	Muscle	Smp_133620	Putative leucine-rich repeat-containing protein	SM_V9_2
1395	0.519	0.301902	0.038	0.435552	0.053	0.015	Muscle	Smp_245520	NA	SM_V9_2
1396	0.519	0.174833	0.038	0.252231	0.143	0.109	Muscle	Smp_023930	NA	SM_V9_1
1397	0.519	0.29107	0.038	0.419925	0.143	0.112	Muscle	Smp_097180	5'-nucleotidase	SM_V9_1
1398	0.519	0.397802	0.038	0.573907	0.148	0.119	Muscle	Smp_157510	RNA helicase	SM_V9_1
1399	0.519	0.199937	0.038	0.288448	0.259	0.233	Muscle	Smp_093700	Putative membrane associated progesterone receptor	SM_V9_1
1400	0.519	0.216789	0.038	0.31276	0.042	0.005	Muscle	Smp_344020	NA	SM_V9_1
1401	0.519	0.447112	0.038	0.645047	0.132	0.104	Muscle	Smp_340810	NA	SM_V9_1
1402	0.519	0.309073	0.038	0.445898	0.116	0.085	Muscle	Smp_008260	Putative glycogen synthase kinase 3-related (Gsk3)	SM_V9_1
1403	0.519	0.208035	0.038	0.300131	0.095	0.058	Muscle	Smp_007210	Putative rab6 gtpase activating protein, gapcena (Rabgap1 protein)	SM_V9_1
1404	0.519	0.244468	0.038	0.352693	0.069	0.032	Muscle	Smp_246510	DUF4206 domain-containing protein	SM_V9_1
1405	0.519	0.407308	0.038	0.587622	0.259	0.25	Muscle	Smp_076880	Matrin-type domain-containing protein	SM_V9_1
1406	0.519	0.311674	0.038	0.449651	0.085	0.049	Muscle	Smp_076990	NA	SM_V9_1
1407	0.519	0.29658	0.038	0.427875	0.069	0.032	Muscle	Smp_131870	Putative syntaxin binding protein-1,2,3	SM_V9_1
1408	0.519	0.37943	0.038	0.547402	0.233	0.211	Muscle	Smp_089640	Succinate dehydrogenase [ubiquinone] iron-sulfur subunit, mitochondrial	SM_V9_1
1409	0.519	0.234801	0.038	0.338746	0.085	0.049	Muscle	Smp_160460	Myb1-related transcription factor	SM_V9_1
1410	0.481	0.202058	0.038	0.291508	0.111	0.155	Muscle	Smp_084740	Ubiquitin carboxyl-terminal hydrolase	SM_V9_ZSR
1411	0.481	0.20091	0.038	0.289852	0.09	0.133	Muscle	Smp_123450	NA	SM_V9_3
1412	0.481	0.221676	0.038	0.319811	0.026	0.066	Muscle	Smp_137800	AAA domain-containing protein	SM_V9_3
1413	0.518	0.418384	0.036	0.6036	0.169	0.146	Muscle	Smp_102240	Upf3 regulator of nonsense transcripts-like protein	SM_V9_ZSR
1414	0.518	0.244575	0.036	0.352847	0.106	0.073	Muscle	Smp_171670	Putative wd-repeat protein	SM_V9_ZSR
1415	0.518	0.403875	0.036	0.582668	0.185	0.165	Muscle	Smp_098090	NA	SM_V9_PAR2
1416	0.518	0.324057	0.036	0.467516	0.079	0.046	Muscle	Smp_333410	Non-specific serine/threonine protein kinase	SM_V9_PAR2
1417	0.518	0.310797	0.036	0.448385	0.09	0.056	Muscle	Smp_163780	Putative wd-repeat protein	SM_V9_PAR2
1418	0.518	0.469238	0.036	0.676968	0.111	0.08	Muscle	Smp_061250	Mitochondrial carrier protein, putative	SM_V9_PAR2
1419	0.518	0.36231	0.036	0.522703	0.254	0.238	Muscle	Smp_139720	Putative zinc transporter	SM_V9_PAR2
1420	0.518	0.390261	0.036	0.563027	0.159	0.131	Muscle	Smp_142850	Putative smap1	SM_V9_PAR2
1421	0.518	0.470283	0.036	0.678474	0.185	0.165	Muscle	Smp_193750	Family S33 non-peptidase homologue (S33 family)	SM_V9_PAR2
1422	0.518	0.302692	0.036	0.436692	0.127	0.097	Muscle	Smp_130480	TBC1 domain family member 15, putative	SM_V9_PAR2
1423	0.518	0.216022	0.036	0.311654	0.212	0.187	Muscle	Smp_157780	Putative chaperone protein DNAj	SM_V9_PAR2
1424	0.518	0.597278	0.036	0.86169	0.111	0.083	Muscle	Smp_153560	Putative ring finger protein B (Protein rngB)	SM_V9_PAR2
1425	0.518	0.205008	0.036	0.295763	0.063	0.029	Muscle	Smp_242800	Putative neutral sphingomyelinase	SM_V9_PAR2
1426	0.518	0.317024	0.036	0.457369	0.09	0.056	Muscle	Smp_335010	Lactamase_B domain-containing protein	SM_V9_PAR1
1427	0.518	0.249503	0.036	0.359956	0.042	0.007	Muscle	Smp_125080	Mername-AA217 hypothetical peptidase (M14 family)	SM_V9_7
1428	0.518	0.346763	0.036	0.500273	0.085	0.051	Muscle	Smp_342160	Protein kinase domain-containing protein	SM_V9_7
1429	0.518	0.491692	0.036	0.709361	0.079	0.046	Muscle	Smp_341570	NA	SM_V9_6
1430	0.518	0.245706	0.036	0.354479	0.127	0.1	Muscle	Smp_138920	Putative cop9 signalosome complex subunit	SM_V9_6
1431	0.518	0.250136	0.036	0.36087	0.159	0.133	Muscle	Smp_147150	Putative heterogeneous nuclear ribonucleoprotein C (C1/C2)	SM_V9_6
1432	0.518	0.481073	0.036	0.694042	0.138	0.109	Muscle	Smp_123165	Putative dynactin P62 subunit	SM_V9_6
1433	0.518	0.390111	0.036	0.562811	0.143	0.117	Muscle	Smp_267060	NA	SM_V9_5
1434	0.518	0.2329	0.036	0.336004	0.058	0.024	Muscle	Smp_125630	Pangolin, putative	SM_V9_5
1435	0.518	0.206041	0.036	0.297254	0.069	0.034	Muscle	Smp_152430	CTF/NF-I domain-containing protein	SM_V9_5
1436	0.518	0.475743	0.036	0.686353	0.127	0.1	Muscle	Smp_345210	NA	SM_V9_5
1437	0.518	0.220412	0.036	0.317988	0.048	0.012	Muscle	Smp_067010	RUN domain-containing protein	SM_V9_4
1438	0.518	0.261014	0.036	0.376564	0.069	0.034	Muscle	Smp_180020	Lyst-interacting protein, putative	SM_V9_4
1439	0.518	0.406161	0.036	0.585966	0.185	0.165	Muscle	Smp_099930	Putative f-box and wd40 domain protein	SM_V9_3
1440	0.518	0.526592	0.036	0.759712	0.18	0.16	Muscle	Smp_187940	NA	SM_V9_3
1441	0.518	0.173555	0.036	0.250387	0.042	0.007	Muscle	Smp_312230	NA	SM_V9_3
1442	0.518	0.311833	0.036	0.44988	0.079	0.046	Muscle	Smp_213030	NA	SM_V9_3
1443	0.518	0.285707	0.036	0.412187	0.069	0.034	Muscle	Smp_167920	Putative ubinuclein/yemanuclein	SM_V9_3
1444	0.518	0.233856	0.036	0.337383	0.275	0.267	Muscle	Smp_013040	Cathepsin D (A01 family)	SM_V9_3
1445	0.518	0.187595	0.036	0.270642	0.042	0.007	Muscle	Smp_173790	O-acyltransferase (Membrane bound) domain containing protein, putative	SM_V9_3
1446	0.518	0.18053	0.036	0.26045	0.053	0.017	Muscle	Smp_139900	Putative lysophosphatidic acid phosphatase	SM_V9_2
1447	0.518	0.449505	0.036	0.648498	0.074	0.041	Muscle	Smp_147590	Putative rac guanyl-nucleotide exchange factor	SM_V9_2
1448	0.518	0.278494	0.036	0.401781	0.169	0.143	Muscle	Smp_176840	Putative hypoxia associated factor	SM_V9_2
1449	0.518	0.375575	0.036	0.54184	0.196	0.175	Muscle	Smp_014620	Putative translation initiation factor eif-2b beta subunit	SM_V9_2
1450	0.518	0.57662	0.036	0.831887	0.138	0.112	Muscle	Smp_166980	NA	SM_V9_2
1451	0.518	0.315821	0.036	0.455633	0.212	0.189	Muscle	Smp_156470	TRAUB domain-containing protein	SM_V9_2
1452	0.518	0.328653	0.036	0.474145	0.116	0.085	Muscle	Smp_129630	tRNA pseudouridine synthase D, putative	SM_V9_2
1453	0.518	0.611533	0.036	0.882255	0.042	0.007	Muscle	Smp_171140	Putative serine-rich repeat protein	SM_V9_2
1454	0.518	0.464398	0.036	0.669984	0.079	0.046	Muscle	Smp_146100	Exocyst complex component	SM_V9_2
1455	0.518	0.273563	0.036	0.394668	0.042	0.007	Muscle	Smp_131060	Putative ubiquitin-protein ligase BRE1	SM_V9_2
1456	0.518	0.309268	0.036	0.44618	0.201	0.18	Muscle	Smp_016340	Mediator of RNA polymerase II transcription subunit 8	SM_V9_2
1457	0.518	0.61721	0.036	0.890445	0.169	0.15	Muscle	Smp_310080	LsmAD domain-containing protein	SM_V9_2
1458	0.518	0.398536	0.036	0.574965	0.095	0.063	Muscle	Smp_198940	N(6)-L-threonylcarbamoyladenine synthase	SM_V9_1
1459	0.518	0.330888	0.036	0.47737	0.106	0.075	Muscle	Smp_166370	NA	SM_V9_1
1460	0.518	0.226612	0.036	0.326933	0.053	0.017	Muscle	Smp_332600	MAM domain-containing protein	SM_V9_1
1461	0.518	0.348118	0.036	0.502228	0.143	0.114	Muscle	Smp_160760	Serine/threonine kinase	SM_V9_1
1462	0.518	0.261067	0.036	0.37664	0.19	0.165	Muscle	Smp_152790	Ras-related GTP binding rag A,B/gtr1	SM_V9_1
1463	0.518	0.240516	0.036	0.346991	0.365	0.35	Muscle	Smp_008440	DNA-directed RNA polymerases I, II, and III subunit RPABC5	SM_V9_1
1464	0.518	0.184046	0.036	0.265522	0.138	0.107	Muscle	Smp_154420	Clathrin heavy chain	SM_V9_1
1465	0.518	0.194614	0.036	0.280768	0.079	0.046	Muscle	Smp_340690	NA	SM_V9_1
1466	0.518	0.176441	0.036	0.254551	0.069	0.034	Muscle	Smp_133050	DZANK-type domain-containing protein	SM_V9_1
1467	0.518	0.301496	0.036	0.434967	0.042	0.007	Muscle	Smp_141070	NA	SM_V9_1
1468	0.518	0.407112	0.036	0.587339	0.196	0.175	Muscle	Smp_097730	Srf homolog, putative	SM_V9_1
1469	0.518	0.27974	0.036	0.403579	0.19	0.167	Muscle	Smp_152270	Essential MCU regulator, mitochondrial	SM_V9_1
1470	0.518	0.346695	0.036	0.500175	0.175	0.153	Muscle	Smp_089590	Mannose-6-phosphate isomerase	SM_V9_1
1471	0.482	0.231013	0.036	0.333281	0.063	0.104	Muscle	Smp_150840	zf-LYAR domain-containing protein	SM_V9_4
1472	0.482	0.217702	0.036	0.314077	0.111	0.158	Muscle	Smp_347300	NA	SM_V9_3
1473	0.482	0.196423	0.036	0.283379	0.116	0.163	Muscle	Smp_007540	3'-5' exoribonuclease csl4-related	SM_V9_3
1474	0.517	0.243136	0.034	0.350771	0.074	0.041	Muscle	Smp_094480	Putative guanine nucleotide-binding protein beta 1, 4 (G protein beta1, 4)	SM_V9_ZSR
1475	0.517	0.241589	0.034	0.348539	0.323	0.313	Muscle	Smp_080980	NA	SM_V9_ZSR
1476	0.517	0.425524	0.034	0.613901	0.148	0.124	Muscle	Smp_164820	NA	SM_V9_ZSR
1477	0.517	0.180176	0.034	0.259939	0.069	0.036	Muscle	Smp_176090	Fbxl4, putative	SM_V9_PAR2
1478	0.517	0.460525	0.034	0.664397	0.095	0.066	Muscle	Smp_243870	DnaJ homolog subfamily C member 16	SM_V9_PAR2
1479	0.517	0.445027	0.034	0.642038	0.159	0.136	Muscle	Smp_070340	NA	SM_V9_PAR2
1480	0.517	0.353959	0.034	0.510655	0.169	0.146	Muscle	Smp_323250	NA	SM_V9_PAR2
1481	0.517	0.283171	0.034	0.408529	0.085	0.053	Muscle	Smp_342130	BAH domain-containing protein	SM_V9_7
1482	0.517	0.314773	0.034	0.454122	0.063	0.032	Muscle	Smp_144760	Monocarboxylate transporter, putative	SM_V9_7
1483	0.517	0.468899	0.034	0.676478	0.138	0.114	Muscle	Smp_009400	NA	SM_V9_6
1484	0.517	0.199599	0.034	0.28796	0.053	0.019	Muscle	Smp_147000	Putative syntenin-2 (Syndecan-binding protein 2)	SM_V9_6
1485	0.517	0.434184	0.034	0.626395	0.175	0.155	Muscle	Smp_332170	NA	SM_V9_6
1486	0.517	0.214768	0.034	0.309844	0.053	0.019	Muscle	Smp_327560	Thioredoxin domain-containing protein	SM_V9_5
1487	0.517	0.318143	0.034	0.458984	0.164	0.141	Muscle	Smp_055670	Small monomeric GTPase	SM_V9_4
1488	0.517	0.262358	0.034	0.378503	0.074	0.041	Muscle	Smp_097020	Putative fbxl20	SM_V9_4
1489	0.517	0.419144	0.034	0.604697	0.217	0.199	Muscle	Smp_056640	Huntingtin interacting protein-related	SM_V9_4
1490	0.517	0.222778	0.034	0.321401	0.101	0.07	Muscle	Smp_150850	Putative histone-lysine n-methyltransferase, setb1	SM_V9_4
1491	0.517	0.309263	0.034	0.446172	0.074	0.041	Muscle	Smp_145440	NA	SM_V9_4
1492	0.517	0.313305	0.034	0.452003	0.085	0.053	Muscle	Smp_149950	Dephospho-CoA related kinases	SM_V9_4
1493	0.517	0.312368	0.034	0.450652	0.037	0.002	Muscle	Smp_170790	DUF5739 domain-containing protein	SM_V9_4
1494	0.517	0.341692	0.034	0.492958	0.053	0.019	Muscle	Smp_343450	Chorein_N domain-containing protein	SM_V9_4
1495	0.517	0.226492	0.034	0.326759	0.074	0.041	Muscle	Smp_347930	NA	SM_V9_4
1496	0.517	0.343385	0.034	0.4954	0.058	0.024	Muscle	Smp_144430	Formin-like	SM_V9_3
1497	0.517	0.262142	0.034	0.378191	0.101	0.07	Muscle	Smp_030320	Putative f-box protein FBW7	SM_V9_3
1498	0.517	0.28334	0.034	0.408773	0.048	0.015	Muscle	Smp_246550	I/LWEQ domain-containing protein	SM_V9_3
1499	0.517	0.254632	0.034	0.367356	0.058	0.024	Muscle	Smp_075000	NA	SM_V9_3
1500	0.517	0.32985	0.034	0.475873	0.074	0.041	Muscle	Smp_311920	FHA domain-containing protein	SM_V9_3
1501	0.517	0.34522	0.034	0.498048	0.101	0.07	Muscle	Smp_145740	Cell division control protein	SM_V9_2
1502	0.517	0.281461	0.034	0.406062	0.169	0.146	Muscle	Smp_171150	Protein arginine N-methyltransferase	SM_V9_2
1503	0.517	0.926965	0.034	1.33733	0.037	0.002	Muscle	Smp_171270	Putative molybdopterin cofactor synthesis protein A	SM_V9_2
1504	0.517	0.255862	0.034	0.36913	0.074	0.041	Muscle	Smp_340340	CBM21 domain-containing protein	SM_V9_2
1505	0.517	0.33137	0.034	0.478065	0.085	0.053	Muscle	Smp_346840	NA	SM_V9_1
1506	0.517	0.288573	0.034	0.416323	0.037	0.002	Muscle	Smp_139150	MFS domain-containing protein	SM_V9_1
1507	0.517	0.219006	0.034	0.315959	0.079	0.046	Muscle	Smp_302950	DMAP1-binding domain-containing protein	SM_V9_1
1508	0.517	0.314674	0.034	0.453978	0.069	0.036	Muscle	Smp_144180	Putative mixed-lineage leukemia protein, mll	SM_V9_1
1509	0.517	0.342493	0.034	0.494113	0.127	0.1	Muscle	Smp_167220	Putative mitochondrial translational initiation factor	SM_V9_1
1510	0.517	0.328097	0.034	0.473344	0.138	0.114	Muscle	Smp_213790	Cysteine protease	SM_V9_1
1511	0.517	0.22231	0.034	0.320726	0.296	0.279	Muscle	Smp_000030	26s proteasome regulatory particle subunit,putative	SM_V9_1
1512	0.517	0.489871	0.034	0.706734	0.037	0.002	Muscle	Smp_319070	NA	SM_V9_1
1513	0.517	0.354435	0.034	0.511341	0.085	0.053	Muscle	Smp_128890	Putative helicase	SM_V9_1
1514	0.517	0.279038	0.034	0.402567	0.116	0.087	Muscle	Smp_129070	Small monomeric GTPase	SM_V9_1
1515	0.517	0.384547	0.034	0.554784	0.111	0.083	Muscle	Smp_035150	NA	SM_V9_1
1516	0.517	0.480977	0.034	0.693903	0.275	0.265	Muscle	Smp_003700	NA	SM_V9_1
1517	0.483	0.188634	0.034	0.272142	0.079	0.119	Muscle	Smp_169140	NA	SM_V9_ZSR
1518	0.483	0.20759	0.034	0.299488	0.09	0.131	Muscle	Smp_120350	BING4CT domain-containing protein	SM_V9_ZSR
1519	0.483	0.198256	0.034	0.286022	0.053	0.09	Muscle	Smp_213800	NA	SM_V9_7
1520	0.516	0.269767	0.032	0.389191	0.074	0.044	Muscle	Smp_340800	NA	SM_V9_ZSR
1521	0.516	0.223588	0.032	0.322569	0.048	0.017	Muscle	Smp_345770	Phosphatase and actin regulator, putative	SM_V9_ZSR
1522	0.516	0.461018	0.032	0.665109	0.175	0.155	Muscle	Smp_322730	Thioredoxin domain-containing protein 17	SM_V9_ZSR
1523	0.516	0.347326	0.032	0.501085	0.143	0.119	Muscle	Smp_158050	Helicase, putative	SM_V9_ZSR
1524	0.516	0.333339	0.032	0.480907	0.19	0.167	Muscle	Smp_141820	FAM192A_Fyv6_N domain-containing protein	SM_V9_ZSR
1525	0.516	0.285048	0.032	0.411238	0.27	0.262	Muscle	Smp_245300	Actin-related protein 2/3 complex subunit	SM_V9_ZSR
1526	0.516	0.252657	0.032	0.364507	0.053	0.022	Muscle	Smp_171640	NA	SM_V9_ZSR
1527	0.516	0.427306	0.032	0.616472	0.238	0.231	Muscle	Smp_340520	NA	SM_V9_PAR2
1528	0.516	0.42875	0.032	0.618555	0.111	0.085	Muscle	Smp_045980	Putative cc2d1b protein	SM_V9_PAR2
1529	0.516	0.371	0.032	0.535239	0.111	0.085	Muscle	Smp_345410	NA	SM_V9_PAR2
1530	0.516	0.265561	0.032	0.383123	0.206	0.192	Muscle	Smp_214100	5'-AMP-activated protein kinase catalytic subunit alpha; Non-specific serine/threonine protein kinase	SM_V9_PAR1
1531	0.516	0.40939	0.032	0.590625	0.185	0.167	Muscle	Smp_033260	Family C48 unassigned peptidase (C48 family)	SM_V9_7
1532	0.516	0.398877	0.032	0.575458	0.095	0.068	Muscle	Smp_210090	Adapter-related protein complex 3, beta subunit	SM_V9_7
1533	0.516	0.213249	0.032	0.307653	0.032	0	Muscle	Smp_131350	Sodium-bile acid cotransporter related	SM_V9_6
1534	0.516	0.257393	0.032	0.371339	0.048	0.017	Muscle	Smp_051000	NA	SM_V9_6
1535	0.516	0.280008	0.032	0.403966	0.196	0.172	Muscle	Smp_025020	NA	SM_V9_6
1536	0.516	0.430777	0.032	0.62148	0.111	0.085	Muscle	Smp_242740	NA	SM_V9_5
1537	0.516	0.369817	0.032	0.533533	0.095	0.068	Muscle	Smp_317210	NA	SM_V9_5
1538	0.516	0.527533	0.032	0.76107	0.153	0.131	Muscle	Smp_160090	Putative rnase h (70)	SM_V9_5
1539	0.516	0.445831	0.032	0.643199	0.132	0.107	Muscle	Smp_042060	NA	SM_V9_4
1540	0.516	0.231337	0.032	0.333749	0.074	0.044	Muscle	Smp_213510	NA	SM_V9_4
1541	0.516	0.444613	0.032	0.64144	0.085	0.056	Muscle	Smp_127010	Putative creb-binding protein 2	SM_V9_4
1542	0.516	0.267699	0.032	0.386208	0.069	0.039	Muscle	Smp_137120	NA	SM_V9_4
1543	0.516	0.463231	0.032	0.668301	0.148	0.129	Muscle	Smp_050700	Putative phosphatidylethanolamine-binding protein	SM_V9_4
1544	0.516	0.197508	0.032	0.284943	0.058	0.027	Muscle	Smp_344980	NA	SM_V9_4
1545	0.516	0.334401	0.032	0.482439	0.032	0	Muscle	Smp_156150	Calcium-activated potassium channel	SM_V9_4
1546	0.516	0.245288	0.032	0.353875	0.116	0.09	Muscle	Smp_150680	Tryptophanyl-tRNA synthetase	SM_V9_4
1547	0.516	0.496735	0.032	0.716638	0.074	0.044	Muscle	Smp_342700	CCR4-NOT transcription complex subunit 10	SM_V9_3
1548	0.516	0.237522	0.032	0.342671	0.053	0.022	Muscle	Smp_340020	NA	SM_V9_3
1549	0.516	0.263975	0.032	0.380836	0.058	0.027	Muscle	Smp_030110	NA	SM_V9_3
1550	0.516	0.255537	0.032	0.368662	0.095	0.068	Muscle	Smp_197480	NA	SM_V9_3
1551	0.516	0.300677	0.032	0.433786	0.048	0.017	Muscle	Smp_169800	Putative tgf beta receptor associated protein-1	SM_V9_3
1552	0.516	0.505878	0.032	0.729828	0.143	0.121	Muscle	Smp_007510	Protein kinase	SM_V9_3
1553	0.516	0.370199	0.032	0.534084	0.111	0.085	Muscle	Smp_150210	Putative autocrine motility factor receptor,amfr	SM_V9_3
1554	0.516	0.192328	0.032	0.277471	0.074	0.044	Muscle	Smp_026270	Putative early growth response protein	SM_V9_3
1555	0.516	0.226137	0.032	0.326247	0.058	0.027	Muscle	Smp_010100	Lipoyl synthase, mitochondrial	SM_V9_3
1556	0.516	0.183458	0.032	0.264674	0.106	0.078	Muscle	Smp_145980	Amino acid transporter	SM_V9_3
1557	0.516	0.233528	0.032	0.336909	0.032	0	Muscle	Smp_325790	NA	SM_V9_3
1558	0.516	0.282038	0.032	0.406895	0.185	0.165	Muscle	Smp_204740	Smp_204740	SM_V9_3
1559	0.516	0.191608	0.032	0.276432	0.09	0.061	Muscle	Smp_187190	Innexin	SM_V9_3
1560	0.516	0.348362	0.032	0.50258	0.085	0.056	Muscle	Smp_146400	Syntaxin binding protein-1,2,3, putative	SM_V9_2
1561	0.516	0.261289	0.032	0.37696	0.169	0.148	Muscle	Smp_014670	Adducin related protein	SM_V9_2
1562	0.516	0.296176	0.032	0.427292	0.106	0.08	Muscle	Smp_344110	PCI domain-containing protein	SM_V9_2
1563	0.516	0.567378	0.032	0.818554	0.143	0.124	Muscle	Smp_148450	Putative chitinase	SM_V9_2
1564	0.516	0.425351	0.032	0.613652	0.132	0.109	Muscle	Smp_012340	NA	SM_V9_2
1565	0.516	0.331441	0.032	0.478169	0.317	0.311	Muscle	Smp_328180	U11/U12 small nuclear ribonucleoprotein 31 kDa protein	SM_V9_2
1566	0.516	0.491588	0.032	0.709212	0.085	0.056	Muscle	Smp_023270	RNA-binding region-containing protein 3	SM_V9_2
1567	0.516	0.433296	0.032	0.625114	0.148	0.126	Muscle	Smp_157410	NA	SM_V9_2
1568	0.516	0.661427	0.032	0.954238	0.164	0.148	Muscle	Smp_122730	Cap-specific mRNA (nucleoside-2'-O-)-methyltransferase 1	SM_V9_2
1569	0.516	0.303942	0.032	0.438495	0.106	0.078	Muscle	Smp_078700	DBF4-type domain-containing protein	SM_V9_1
1570	0.516	0.214236	0.032	0.309077	0.392	0.381	Muscle	Smp_201810	NA	SM_V9_1
1571	0.516	0.382661	0.032	0.552063	0.116	0.09	Muscle	Smp_302930	Pericentrin, putative	SM_V9_1
1572	0.516	0.381512	0.032	0.550405	0.19	0.175	Muscle	Smp_103990	RNA-binding motif protein 42	SM_V9_1
1573	0.516	0.242137	0.032	0.349329	0.116	0.09	Muscle	Smp_104030	Cell polarity protein	SM_V9_1
1574	0.516	0.360749	0.032	0.52045	0.138	0.114	Muscle	Smp_072180	NA	SM_V9_1
1575	0.516	0.339248	0.032	0.489431	0.106	0.078	Muscle	Smp_302280	NA	SM_V9_1
1576	0.516	0.261762	0.032	0.377642	0.053	0.022	Muscle	Smp_213920	JmjC domain-containing protein	SM_V9_1
1577	0.516	0.291361	0.032	0.420345	0.132	0.107	Muscle	Smp_213850	NA	SM_V9_1
1578	0.516	0.279453	0.032	0.403165	0.074	0.044	Muscle	Smp_337580	NA	SM_V9_1
1579	0.516	0.461568	0.032	0.665902	0.127	0.104	Muscle	Smp_347360	Cleavage and polyadenylation specificity factor subunit 2	SM_V9_1
1580	0.516	0.1796	0.032	0.259108	0.042	0.01	Muscle	Smp_140560	TLC domain-containing protein	SM_V9_1
1581	0.516	0.28939	0.032	0.417501	0.169	0.15	Muscle	Smp_060010	NSFL1 cofactor p47	SM_V9_1
1582	0.516	0.234044	0.032	0.337654	0.063	0.034	Muscle	Smp_128950	Poly [ADP-ribose] polymerase	SM_V9_1
1583	0.516	0.199907	0.032	0.288405	0.053	0.022	Muscle	Smp_014170	Non-specific serine/threonine protein kinase	SM_V9_1
1584	0.516	0.540212	0.032	0.779361	0.042	0.01	Muscle	Smp_333140	NA	SM_V9_1
1585	0.516	0.272294	0.032	0.392838	0.063	0.032	Muscle	Smp_068990	Serine/threonine kinase	SM_V9_1
1586	0.516	0.314852	0.032	0.454235	0.079	0.051	Muscle	Smp_158430	Putative ribonuclease t2	SM_V9_1
1587	0.516	0.335457	0.032	0.483963	0.116	0.092	Muscle	Smp_199340	Aspartyl-tRNA synthetase, putative	SM_V9_1
1588	0.484	0.227852	0.032	0.328721	0.143	0.184	Muscle	Smp_048970	Mediator of RNA polymerase II transcription subunit 4	SM_V9_2
1589	0.484	0.30737	0.032	0.443441	0.09	0.129	Muscle	Smp_045070	U3 small nucleolar RNA-associated protein 15 homolog	SM_V9_1
1590	0.515	0.369567	0.03	0.533173	0.238	0.226	Muscle	Smp_193440	Putative p30 dbc protein	SM_V9_ZSR
1591	0.515	0.268313	0.03	0.387094	0.053	0.024	Muscle	Smp_011960	Inositol-pentakisphosphate 2-kinase	SM_V9_ZSR
1592	0.515	0.258153	0.03	0.372436	0.101	0.075	Muscle	Smp_304970	Helicase C-terminal domain-containing protein	SM_V9_ZSR
1593	0.515	0.397396	0.03	0.573321	0.032	0.002	Muscle	Smp_332970	NA	SM_V9_ZSR
1594	0.515	0.333523	0.03	0.481171	0.111	0.087	Muscle	Smp_120360	Helicase, putative	SM_V9_ZSR
1595	0.515	0.294778	0.03	0.425274	0.085	0.058	Muscle	sma.nc.W.S26	NA	NA
1596	0.515	0.267633	0.03	0.386113	0.063	0.034	Muscle	Smp_146240	Cell polarity protein	SM_V9_PAR2
1597	0.515	0.175636	0.03	0.25339	0.169	0.146	Muscle	Smp_044680	NA	SM_V9_PAR2
1598	0.515	0.230513	0.03	0.33256	0.079	0.051	Muscle	Smp_062680	NA	SM_V9_PAR2
1599	0.515	0.348757	0.03	0.50315	0.079	0.051	Muscle	Smp_304370	Non-specific serine/threonine protein kinase	SM_V9_PAR2
1600	0.515	0.393719	0.03	0.568016	0.106	0.08	Muscle	Smp_244280	RTP1_C1 domain-containing protein	SM_V9_PAR2
1601	0.515	0.45556	0.03	0.657234	0.143	0.121	Muscle	Smp_244460	RNA polymerase II-associated factor 1 homolog	SM_V9_PAR2
1602	0.515	0.284388	0.03	0.410285	0.058	0.029	Muscle	Smp_157750	Rna-binding protein musashi-related	SM_V9_PAR2
1603	0.515	0.211992	0.03	0.30584	0.222	0.201	Muscle	Smp_061040	Putative maf protein	SM_V9_PAR1
1604	0.515	0.447994	0.03	0.646319	0.032	0.002	Muscle	Smp_134540	NA	SM_V9_7
1605	0.515	0.420625	0.03	0.606834	0.243	0.235	Muscle	Smp_010400	Protein MGR2 homolog	SM_V9_7
1606	0.515	0.259895	0.03	0.374949	0.058	0.029	Muscle	Smp_163980	Putative zinc finger protein	SM_V9_6
1607	0.515	0.279666	0.03	0.403473	0.063	0.034	Muscle	Smp_345940	NA	SM_V9_6
1608	0.515	0.204676	0.03	0.295285	0.079	0.051	Muscle	Smp_141970	2-deoxy-D-ribose 5-phosphate aldolase	SM_V9_6
1609	0.515	0.404085	0.03	0.582971	0.079	0.053	Muscle	Smp_162280	Coproporphyrinogen oxidase	SM_V9_6
1610	0.515	0.337151	0.03	0.486406	0.159	0.143	Muscle	Smp_152440	RRM domain-containing protein	SM_V9_5
1611	0.515	0.571384	0.03	0.824332	0.217	0.209	Muscle	Smp_027240	NA	SM_V9_4
1612	0.515	0.405537	0.03	0.585066	0.122	0.1	Muscle	Smp_080180	Putative carcinoma associated protein hoj-1	SM_V9_4
1613	0.515	0.335275	0.03	0.483699	0.037	0.007	Muscle	Smp_344600	NA	SM_V9_4
1614	0.515	0.185243	0.03	0.26725	0.053	0.024	Muscle	Smp_137080	Putative multidrug resistance protein 1, 2, 3 (P glycoprotein 1, 2, 3)	SM_V9_4
1615	0.515	0.487872	0.03	0.703851	0.122	0.1	Muscle	Smp_052140	G-patch_2 domain-containing protein	SM_V9_4
1616	0.515	0.509161	0.03	0.734564	0.032	0.002	Muscle	Smp_000755	Family M13 non-peptidase homologue (M13 family)	SM_V9_3
1617	0.515	0.25121	0.03	0.362419	0.048	0.019	Muscle	Smp_246290	SAC domain-containing protein	SM_V9_3
1618	0.515	0.312603	0.03	0.45099	0.101	0.075	Muscle	Smp_309000	PAX transactivation activation domain-interacting protein	SM_V9_3
1619	0.515	0.210509	0.03	0.3037	0.037	0.007	Muscle	Smp_212140	Vam6/vps39 related	SM_V9_2
1620	0.515	0.254465	0.03	0.367116	0.122	0.097	Muscle	Smp_148370	GRIP domain-containing protein	SM_V9_2
1621	0.515	0.364405	0.03	0.525725	0.106	0.08	Muscle	Smp_049010	Rna-binding protein related	SM_V9_2
1622	0.515	0.405082	0.03	0.584409	0.111	0.087	Muscle	Smp_072090	[acyl-carrier protein] S-malonyltransferase	SM_V9_2
1623	0.515	0.289509	0.03	0.417674	0.063	0.034	Muscle	Smp_213100	Component of oligomeric Golgi complex 2	SM_V9_2
1624	0.515	0.194095	0.03	0.28002	0.185	0.167	Muscle	Smp_166310	Putative ran gtpase-activating protein	SM_V9_1
1625	0.515	0.376196	0.03	0.542736	0.085	0.058	Muscle	Smp_210380	Putative nucleotide binding protein 2 (Nbp 2)	SM_V9_1
1626	0.515	0.376678	0.03	0.543432	0.19	0.177	Muscle	Smp_247270	NA	SM_V9_1
1627	0.515	0.290166	0.03	0.418622	0.153	0.131	Muscle	Smp_196260	NA	SM_V9_1
1628	0.515	0.489054	0.03	0.705556	0.127	0.104	Muscle	Smp_125890	Putative DNA photolyase	SM_V9_1
1629	0.515	0.38636	0.03	0.557399	0.106	0.08	Muscle	Smp_139600	Zinc finger protein, putative	SM_V9_1
1630	0.515	0.262806	0.03	0.379149	0.079	0.051	Muscle	Smp_012740	Putative ankyrin repeat and mynd domain containing	SM_V9_1
1631	0.515	0.472869	0.03	0.682205	0.116	0.095	Muscle	Smp_034450	NA	SM_V9_1
1632	0.515	0.502184	0.03	0.724498	0.153	0.136	Muscle	Smp_020200	RNA helicase	SM_V9_1
1633	0.515	0.329259	0.03	0.47502	0.074	0.046	Muscle	Smp_173250	NA	SM_V9_1
1634	0.515	0.248457	0.03	0.358447	0.042	0.012	Muscle	Smp_167360	NA	SM_V9_1
1635	0.515	0.191994	0.03	0.276989	0.042	0.012	Muscle	Smp_342020	Phosphodiesterase	SM_V9_1
1636	0.515	0.250931	0.03	0.362017	0.037	0.007	Muscle	Smp_159560	Putative gata binding factor	SM_V9_1
1637	0.485	0.196338	0.03	0.283256	0.053	0.085	Muscle	Smp_343860	NA	SM_V9_ZSR
1638	0.485	0.210215	0.03	0.303276	0.032	0.063	Muscle	Smp_340410	SMP-LTD domain-containing protein	SM_V9_ZSR
1639	0.485	0.327028	0.03	0.471802	0.132	0.172	Muscle	Smp_157160	Signal recognition particle subunit SRP68	SM_V9_PAR2
1640	0.485	0.214044	0.03	0.308801	0.138	0.18	Muscle	Smp_064640	tRNA selenocysteine 1-associated protein 1	SM_V9_PAR1
1641	0.485	0.196163	0.03	0.283003	0.032	0.063	Muscle	Smp_345030	Raptor_N domain-containing protein	SM_V9_5
1642	0.485	0.190174	0.03	0.274363	0.19	0.228	Muscle	Smp_042110	OCIA domain-containing protein	SM_V9_4
1643	0.485	0.176425	0.03	0.254527	0.085	0.119	Muscle	Smp_213050	NA	SM_V9_3
1644	0.485	0.284744	0.03	0.410798	0.106	0.143	Muscle	Smp_247240	NA	SM_V9_1
1645	0.485	0.363075	0.03	0.523806	0.19	0.245	Muscle	Smp_196230	Ubiquitin-like domain-containing protein	SM_V9_1
1646	0.514	0.316595	0.028	0.45675	0.127	0.107	Muscle	Smp_091190	Family C78 non-peptidase homologue (C78 family)	SM_V9_ZSR
1647	0.514	0.189537	0.028	0.273444	0.063	0.036	Muscle	Smp_303540	ENTH domain-containing protein	SM_V9_WSR
1648	0.514	0.237145	0.028	0.342128	0.085	0.058	Muscle	Smp_174990	Mannosyl-glycoprotein endo-beta-N-acetylglucosaminidase	SM_V9_PAR2
1649	0.514	0.370445	0.028	0.534438	0.079	0.053	Muscle	Smp_323890	Nucleoside diphosphate hydrolase, putative	SM_V9_PAR2
1650	0.514	0.388018	0.028	0.559792	0.074	0.049	Muscle	Smp_347960	NA	SM_V9_PAR2
1651	0.514	0.245426	0.028	0.354075	0.386	0.383	Muscle	Smp_331810	Prefoldin subunit 4	SM_V9_PAR2
1652	0.514	0.192035	0.028	0.277048	0.063	0.036	Muscle	Smp_153500	Guanylate cyclase	SM_V9_PAR2
1653	0.514	0.187132	0.028	0.269974	0.042	0.015	Muscle	Smp_153270	Phosphatidylinositol-4-phosphate 5-kinase related	SM_V9_PAR1
1654	0.514	0.297857	0.028	0.429716	0.079	0.053	Muscle	Smp_156990	Serine/threonine kinase	SM_V9_PAR1
1655	0.514	0.288398	0.028	0.41607	0.079	0.053	Muscle	Smp_056390	Protein kinase	SM_V9_PAR1
1656	0.514	0.26128	0.028	0.376948	0.101	0.078	Muscle	Smp_148120	Ctd sr related rna binding protein	SM_V9_PAR1
1657	0.514	0.2898	0.028	0.418093	0.063	0.036	Muscle	Smp_345970	BHLH domain-containing protein	SM_V9_7
1658	0.514	0.382183	0.028	0.551373	0.18	0.165	Muscle	Smp_214200	WH2 domain-containing protein	SM_V9_7
1659	0.514	0.279463	0.028	0.403179	0.101	0.078	Muscle	Smp_169950	Non-specific serine/threonine protein kinase	SM_V9_6
1660	0.514	0.329662	0.028	0.475602	0.175	0.158	Muscle	Smp_179270	Putative heterogeneous nuclear ribonucleoprotein (Hnrnp)	SM_V9_6
1661	0.514	0.533067	0.028	0.769053	0.048	0.019	Muscle	Smp_064460	NA	SM_V9_5
1662	0.514	0.376354	0.028	0.542964	0.164	0.143	Muscle	Smp_330380	NA	SM_V9_5
1663	0.514	0.325596	0.028	0.469735	0.222	0.209	Muscle	Smp_090150	Putative camp-regulated phosphoprotein	SM_V9_4
1664	0.514	0.26945	0.028	0.388734	0.069	0.041	Muscle	Smp_247540	Protein kinase domain-containing protein	SM_V9_4
1665	0.514	0.177592	0.028	0.25621	0.18	0.163	Muscle	Smp_042030	Putative vesicle transport protein SEC20	SM_V9_4
1666	0.514	0.438493	0.028	0.632612	0.143	0.126	Muscle	Smp_095680	Zinc finger protein, putative	SM_V9_4
1667	0.514	0.345065	0.028	0.497824	0.27	0.265	Muscle	Smp_326750	Complex I-B14	SM_V9_3
1668	0.514	0.220998	0.028	0.318833	0.058	0.032	Muscle	Smp_129430	Putative myocyte-specific enhancer factor 2a	SM_V9_3
1669	0.514	0.477789	0.028	0.689304	0.058	0.032	Muscle	Smp_308260	NA	SM_V9_3
1670	0.514	0.174023	0.028	0.251062	0.09	0.063	Muscle	Smp_170450	NA	SM_V9_2
1671	0.514	0.191039	0.028	0.275612	0.079	0.053	Muscle	Smp_213320	2',3'-cyclic-nucleotide 3'-phosphodiesterase	SM_V9_2
1672	0.514	0.432791	0.028	0.624386	0.132	0.112	Muscle	Smp_044810	Zinc finger CCCH domain-containing protein 14	SM_V9_2
1673	0.514	0.212755	0.028	0.30694	0.042	0.015	Muscle	Smp_242110	Putative sam/hd domain protein	SM_V9_2
1674	0.514	0.344283	0.028	0.496695	0.048	0.019	Muscle	Smp_157350	Protein kinase	SM_V9_2
1675	0.514	0.364126	0.028	0.525323	0.085	0.061	Muscle	Smp_016510	NA	SM_V9_2
1676	0.514	0.481011	0.028	0.693952	0.101	0.078	Muscle	Smp_021160	RING-type E3 ubiquitin transferase	SM_V9_2
1677	0.514	0.304996	0.028	0.440016	0.053	0.027	Muscle	Smp_026790	NA	SM_V9_1
1678	0.514	0.322265	0.028	0.46493	0.058	0.032	Muscle	Smp_168890	Bromodomain containing, putative	SM_V9_1
1679	0.514	0.227067	0.028	0.327588	0.063	0.036	Muscle	Smp_161560	UDENN domain-containing protein	SM_V9_1
1680	0.514	0.2698	0.028	0.389239	0.101	0.078	Muscle	Smp_247560	NA	SM_V9_1
1681	0.514	0.376812	0.028	0.543625	0.09	0.066	Muscle	Smp_180200	Putative zinc finger protein	SM_V9_1
1682	0.514	0.355045	0.028	0.512221	0.037	0.01	Muscle	Smp_072190	Putative sm29; Sm29	SM_V9_1
1683	0.514	0.185356	0.028	0.267412	0.27	0.25	Muscle	Smp_090930	NA	SM_V9_1
1684	0.514	0.371259	0.028	0.535614	0.079	0.053	Muscle	Smp_060490	Putative serine-rich protein	SM_V9_1
1685	0.514	0.340748	0.028	0.491595	0.164	0.146	Muscle	Smp_008470	Putative erythroblast macrophage protein emp	SM_V9_1
1686	0.514	0.382468	0.028	0.551785	0.19	0.18	Muscle	Smp_033950	Mothers against decapentaplegic homolog	SM_V9_1
1687	0.514	0.352223	0.028	0.50815	0.212	0.201	Muscle	Smp_034430	Putative mitochondrial ribosome protein	SM_V9_1
1688	0.514	0.394106	0.028	0.568575	0.212	0.199	Muscle	Smp_140950	Transcription factor mrg-related	SM_V9_1
1689	0.514	0.209602	0.028	0.302391	0.138	0.114	Muscle	Smp_035030	RNA helicase	SM_V9_1
1690	0.514	0.314168	0.028	0.453248	0.079	0.053	Muscle	Smp_017650	Farnesylated proteins-converting enzyme 2	SM_V9_1
1691	0.486	0.357977	0.028	0.516451	0.042	0.073	Muscle	Smp_157230	Putative udp-galactose transporter	SM_V9_PAR2
1692	0.486	0.209688	0.028	0.302516	0.037	0.066	Muscle	Smp_100070	RWD domain-containing protein	SM_V9_3
1693	0.486	0.259494	0.028	0.37437	0.037	0.068	Muscle	Smp_185420	NA	SM_V9_3
1694	0.486	0.176472	0.028	0.254595	0.053	0.085	Muscle	Smp_181480	tRNA (uracil-O(2)-)-methyltransferase	SM_V9_3
1695	0.486	0.205192	0.028	0.29603	0.058	0.09	Muscle	Smp_089860	Histone H3	SM_V9_2
1696	0.486	0.245927	0.028	0.354798	0.069	0.102	Muscle	Smp_319120	NA	SM_V9_1
1697	0.486	0.211689	0.028	0.305403	0.048	0.078	Muscle	Smp_006700	C2H2-type domain-containing protein	SM_V9_1
1698	0.486	0.186576	0.028	0.269173	0.111	0.146	Muscle	Smp_173180	Putative developmentally regulated GTP-binding protein 1 (Drg 1)	SM_V9_1
1699	0.486	0.203184	0.028	0.293132	0.122	0.158	Muscle	Smp_245050	NA	SM_V9_1
1700	0.513	0.197616	0.026	0.2851	0.185	0.167	Muscle	Smp_043500	RNase NYN domain-containing protein	SM_V9_ZSR
1701	0.513	0.273906	0.026	0.395164	0.153	0.136	Muscle	Smp_165540	Peptidyl-prolyl cis-trans isomerase-like 4. ppil4	SM_V9_ZSR
1702	0.513	0.183255	0.026	0.264382	0.042	0.017	Muscle	Smp_058730	Tubby-like protein	SM_V9_ZSR
1703	0.513	0.397036	0.026	0.572802	0.101	0.08	Muscle	Smp_126170	FYVE-type domain-containing protein	SM_V9_ZSR
1704	0.513	0.424221	0.026	0.612022	0.132	0.114	Muscle	Smp_081510	Hyvh1 dual specificity phosphatase, putative	SM_V9_PAR2
1705	0.513	0.351027	0.026	0.506424	0.122	0.104	Muscle	Smp_032420	Rhomboid-like protein	SM_V9_PAR2
1706	0.513	0.389823	0.026	0.562396	0.085	0.063	Muscle	Smp_130600	RBR-type E3 ubiquitin transferase	SM_V9_PAR2
1707	0.513	0.281432	0.026	0.40602	0.18	0.165	Muscle	Smp_198530	Cleft lip and palate associated transmembrane protein-related	SM_V9_PAR2
1708	0.513	0.340882	0.026	0.491789	0.042	0.017	Muscle	Smp_054330	Peptidyl-prolyl cis-trans isomerase	SM_V9_PAR2
1709	0.513	0.433134	0.026	0.624881	0.116	0.097	Muscle	Smp_001940	DREV protein-like protein	SM_V9_PAR2
1710	0.513	0.324119	0.026	0.467605	0.122	0.102	Muscle	Smp_131950	Exocyst complex component 2	SM_V9_PAR2
1711	0.513	0.224803	0.026	0.324323	0.243	0.235	Muscle	Smp_132090	Putative wd40 protein	SM_V9_PAR2
1712	0.513	0.219754	0.026	0.317039	0.249	0.24	Muscle	Smp_038210	Putative ww domain-binding protein 2 (WBP-2)	SM_V9_PAR1
1713	0.513	0.270471	0.026	0.390207	0.079	0.056	Muscle	Smp_321770	NA	SM_V9_PAR1
1714	0.513	0.209976	0.026	0.302931	0.026	0	Muscle	Smp_332320	NA	SM_V9_7
1715	0.513	0.187722	0.026	0.270826	0.09	0.068	Muscle	Smp_010620	DUF1907 domain-containing protein	SM_V9_7
1716	0.513	0.447174	0.026	0.645136	0.138	0.121	Muscle	Smp_002280	Kinesin-like protein	SM_V9_6
1717	0.513	0.32998	0.026	0.476061	0.201	0.192	Muscle	Smp_002230	NA	SM_V9_6
1718	0.513	0.355342	0.026	0.51265	0.323	0.318	Muscle	Smp_133350	Nucleolar GTP-binding protein 1	SM_V9_5
1719	0.513	0.447508	0.026	0.645617	0.111	0.092	Muscle	Smp_143390	Guanyl-nucleotide exchange factor, putative	SM_V9_5
1720	0.513	0.41905	0.026	0.604561	0.111	0.092	Muscle	Smp_199040	Protein kinase	SM_V9_5
1721	0.513	0.385897	0.026	0.556732	0.032	0.005	Muscle	Smp_149130	Putative fimbrin/plastin	SM_V9_4
1722	0.513	0.20448	0.026	0.295003	0.058	0.034	Muscle	Smp_346570	tRNA-5-taurinomethyluridine 2-sulfurtransferase	SM_V9_4
1723	0.513	0.257684	0.026	0.371759	0.026	0	Muscle	Smp_145140	Protein Wnt	SM_V9_4
1724	0.513	0.186848	0.026	0.269565	0.032	0.005	Muscle	Smp_345160	P/Homo B domain-containing protein	SM_V9_4
1725	0.513	0.439758	0.026	0.634436	0.026	0	Muscle	Smp_247800	Homeobox domain-containing protein	SM_V9_4
1726	0.513	0.282176	0.026	0.407094	0.127	0.109	Muscle	Smp_126910	Putative wd-repeat protein	SM_V9_4
1727	0.513	0.340049	0.026	0.490587	0.058	0.034	Muscle	Smp_149750	NA	SM_V9_4
1728	0.513	0.364433	0.026	0.525765	0.09	0.068	Muscle	Smp_038710	NA	SM_V9_4
1729	0.513	0.233912	0.026	0.337464	0.217	0.206	Muscle	Smp_050110	Gamma-secretase subunit aph-1, putative	SM_V9_4
1730	0.513	0.233151	0.026	0.336365	0.037	0.012	Muscle	Smp_000790	Actin binding LIM protein family member 2-related	SM_V9_3
1731	0.513	0.266958	0.026	0.385138	0.122	0.102	Muscle	Smp_136780	Ubiquitin-like domain-containing protein	SM_V9_3
1732	0.513	0.239852	0.026	0.346033	0.074	0.049	Muscle	Smp_000670	CENTB5 protein	SM_V9_3
1733	0.513	0.178051	0.026	0.256873	0.079	0.056	Muscle	Smp_084910	Protein FMC1 homolog	SM_V9_3
1734	0.513	0.176109	0.026	0.254072	0.148	0.131	Muscle	Smp_123690	tRNA_int_end_N2 domain-containing protein	SM_V9_3
1735	0.513	0.283909	0.026	0.409593	0.169	0.153	Muscle	Smp_002820	NA	SM_V9_3
1736	0.513	0.321085	0.026	0.463228	0.122	0.102	Muscle	Smp_044260	Apg10p-like protein	SM_V9_3
1737	0.513	0.36109	0.026	0.520943	0.026	0	Muscle	Smp_126230	NA	SM_V9_3
1738	0.513	0.231527	0.026	0.334023	0.042	0.017	Muscle	Smp_303970	NA	SM_V9_2
1739	0.513	0.242663	0.026	0.350089	0.148	0.129	Muscle	Smp_179080	NA	SM_V9_2
1740	0.513	0.243712	0.026	0.351603	0.101	0.078	Muscle	Smp_328330	NA	SM_V9_2
1741	0.513	0.389374	0.026	0.561748	0.095	0.075	Muscle	Smp_009520	Glutamyl-tRNA synthetase	SM_V9_2
1742	0.513	0.287204	0.026	0.414348	0.243	0.238	Muscle	Smp_066730	YL1_C domain-containing protein	SM_V9_2
1743	0.513	0.22812	0.026	0.329107	0.026	0	Muscle	Smp_094560	Voltage-gated potassium channel, putative	SM_V9_2
1744	0.513	0.311098	0.026	0.44882	0.037	0.012	Muscle	Smp_128150	Putative oxysterol-binding protein 1	SM_V9_2
1745	0.513	0.288667	0.026	0.416458	0.074	0.051	Muscle	Smp_021290	Putative hiv-1 rev binding protein, hrbl	SM_V9_2
1746	0.513	0.251945	0.026	0.36348	0.074	0.051	Muscle	Smp_135080	Putative microtubule-associated protein	SM_V9_1
1747	0.513	0.37343	0.026	0.538745	0.074	0.051	Muscle	Smp_346890	NA	SM_V9_1
1748	0.513	0.194038	0.026	0.279937	0.122	0.102	Muscle	Smp_307210	Phosphatidate cytidylyltransferase, mitochondrial	SM_V9_1
1749	0.513	0.424737	0.026	0.612766	0.228	0.226	Muscle	Smp_302230	Signal recognition particle subunit SRP72	SM_V9_1
1750	0.513	0.486474	0.026	0.701833	0.111	0.092	Muscle	Smp_083130	Galactosylgalactosylxylosylprotein 3-beta-glucuronosyltransferase	SM_V9_1
1751	0.513	0.287566	0.026	0.414869	0.058	0.034	Muscle	Smp_105090	Nuclear hormone receptor,putative	SM_V9_1
1752	0.513	0.440788	0.026	0.635923	0.063	0.039	Muscle	Smp_152870	NA	SM_V9_1
1753	0.513	0.28715	0.026	0.41427	0.048	0.022	Muscle	Smp_193610	G_PROTEIN_RECEP_F1_2 domain-containing protein	SM_V9_1
1754	0.513	0.368155	0.026	0.531135	0.048	0.022	Muscle	Smp_073340	Serine/threonine kinase	SM_V9_1
1755	0.513	0.221317	0.026	0.319293	0.026	0	Muscle	Smp_163570	Ryanodine receptor related	SM_V9_1
1756	0.513	0.173818	0.026	0.250767	0.042	0.017	Muscle	Smp_164940	Rna-binding protein related	SM_V9_1
1757	0.513	0.338661	0.026	0.488584	0.164	0.15	Muscle	Smp_016050	Fragile X related 2, frx2	SM_V9_1
1758	0.487	0.220318	0.026	0.317852	0.132	0.17	Muscle	Smp_213240	Prolyl endopeptidase	SM_V9_ZSR
1759	0.487	0.400024	0.026	0.577113	0.069	0.1	Muscle	Smp_074200	Ubiquitin carboxyl-terminal hydrolase	SM_V9_6
1760	0.487	0.20169	0.026	0.290978	0.058	0.087	Muscle	Smp_143630	NA	SM_V9_5
1761	0.487	0.269216	0.026	0.388396	0.127	0.163	Muscle	Smp_069910	MRP-S28 domain-containing protein	SM_V9_5
1762	0.487	0.211535	0.026	0.305181	0.116	0.15	Muscle	Smp_177080	Alpha-1,3/1,6-mannosyltransferase ALG2	SM_V9_3
1763	0.487	0.304558	0.026	0.439384	0.09	0.124	Muscle	Smp_344770	NA	SM_V9_2
1764	0.512	0.260801	0.024	0.376256	0.032	0.007	Muscle	Smp_179620	NA	SM_V9_ZSR
1765	0.512	0.301245	0.024	0.434605	0.175	0.163	Muscle	Smp_345570	COP9 signalosome complex subunit 3	SM_V9_ZSR
1766	0.512	0.174211	0.024	0.251333	0.026	0.002	Muscle	Smp_322780	NA	SM_V9_ZSR
1767	0.512	0.206965	0.024	0.298588	0.048	0.024	Muscle	Smp_121160	Mitochondrial carrier protein, putative	SM_V9_ZSR
1768	0.512	0.210299	0.024	0.303397	0.111	0.092	Muscle	Smp_167950	Mic1 domain-containing protein	SM_V9_ZSR
1769	0.512	0.313403	0.024	0.452144	0.164	0.148	Muscle	Smp_006340	ER membrane protein complex subunit 4	SM_V9_ZSR
1770	0.512	0.187212	0.024	0.27009	0.048	0.024	Muscle	Smp_304320	UBC core domain-containing protein	SM_V9_ZSR
1771	0.512	0.236876	0.024	0.341741	0.143	0.124	Muscle	Smp_348840	NA	SM_V9_WSR
1772	0.512	0.470235	0.024	0.678405	0.026	0.002	Muscle	Smp_077310	Putative tegumental protein; Tegumental antigen	SM_V9_PAR2
1773	0.512	0.21053	0.024	0.30373	0.307	0.306	Muscle	Smp_129760	U6 snRNA-associated Sm-like protein LSm5	SM_V9_PAR2
1774	0.512	0.274048	0.024	0.395368	0.138	0.121	Muscle	Smp_024030	NA	SM_V9_PAR2
1775	0.512	0.385586	0.024	0.556284	0.116	0.1	Muscle	Smp_064870	Putative cytoplasmic dynein intermediate chain 2, (Dhic-2)	SM_V9_PAR2
1776	0.512	0.247335	0.024	0.356829	0.153	0.138	Muscle	Smp_153460	Putative monoxygenase	SM_V9_PAR2
1777	0.512	0.1914	0.024	0.276132	0.328	0.333	Muscle	Smp_015720	Obg-like ATPase 1	SM_V9_PAR1
1778	0.512	0.257829	0.024	0.371968	0.101	0.08	Muscle	Smp_267240	Palmitoyltransferase	SM_V9_7
1779	0.512	0.188542	0.024	0.272008	0.053	0.029	Muscle	Smp_300940	NA	SM_V9_7
1780	0.512	0.247115	0.024	0.356511	0.122	0.104	Muscle	Smp_119980	Translocation protein SEC62	SM_V9_7
1781	0.512	0.532291	0.024	0.767934	0.159	0.15	Muscle	Smp_140020	NA	SM_V9_7
1782	0.512	0.334331	0.024	0.482338	0.159	0.143	Muscle	Smp_210740	Prolyl oligopeptidase (S09 family)	SM_V9_7
1783	0.512	0.233549	0.024	0.33694	0.302	0.303	Muscle	Smp_016670	4a-hydroxytetrahydrobiopterin dehydratase	SM_V9_6
1784	0.512	0.277819	0.024	0.400808	0.053	0.029	Muscle	Smp_316100	DUF4604 domain-containing protein	SM_V9_6
1785	0.512	0.231477	0.024	0.333951	0.09	0.07	Muscle	Smp_267320	NA	SM_V9_5
1786	0.512	0.175096	0.024	0.25261	0.085	0.063	Muscle	Smp_153290	Putative cement protein 3B variant 3	SM_V9_5
1787	0.512	0.191997	0.024	0.276994	0.058	0.036	Muscle	Smp_173230	NA	SM_V9_5
1788	0.512	0.412199	0.024	0.594677	0.063	0.041	Muscle	Smp_341090	C2H2-type domain-containing protein	SM_V9_5
1789	0.512	0.444136	0.024	0.640752	0.095	0.075	Muscle	Smp_150270	Putative cullin	SM_V9_4
1790	0.512	0.384175	0.024	0.554248	0.079	0.058	Muscle	Smp_152510	NA	SM_V9_4
1791	0.512	0.234689	0.024	0.338585	0.058	0.036	Muscle	Smp_165350	Putative clasp2 protein	SM_V9_4
1792	0.512	0.218428	0.024	0.315125	0.026	0.002	Muscle	Smp_342530	NA	SM_V9_4
1793	0.512	0.193906	0.024	0.279747	0.026	0.002	Muscle	Smp_313210	NA	SM_V9_4
1794	0.512	0.262648	0.024	0.37892	0.053	0.029	Muscle	Smp_036020	Ig-like domain-containing protein	SM_V9_4
1795	0.512	0.440252	0.024	0.635149	0.138	0.121	Muscle	Smp_055340	Putative lin-9	SM_V9_3
1796	0.512	0.269972	0.024	0.389487	0.074	0.053	Muscle	Smp_156350	NA	SM_V9_3
1797	0.512	0.220567	0.024	0.31821	0.037	0.015	Muscle	Smp_169780	Mothers against decapentaplegic homolog	SM_V9_3
1798	0.512	0.319605	0.024	0.461092	0.138	0.121	Muscle	Smp_105910	Histone acetyltransferase	SM_V9_3
1799	0.512	0.254942	0.024	0.367803	0.159	0.143	Muscle	Smp_105710	Mps one binder kinase activator-like 3 (Mob1 homolog 3) (Mob3)	SM_V9_3
1800	0.512	0.183694	0.024	0.265014	0.026	0.002	Muscle	Smp_311650	NA	SM_V9_2
1801	0.512	0.365837	0.024	0.527791	0.138	0.121	Muscle	Smp_045250	Cleavage stimulation factor 50 kDa subunit	SM_V9_2
1802	0.512	0.301343	0.024	0.434746	0.074	0.053	Muscle	Smp_014400	Enhancer of polycomb-like protein	SM_V9_2
1803	0.512	0.236998	0.024	0.341916	0.079	0.058	Muscle	Smp_130030	NA	SM_V9_2
1804	0.512	0.306483	0.024	0.442161	0.228	0.221	Muscle	Smp_124430	Coatomer subunit beta	SM_V9_2
1805	0.512	0.213671	0.024	0.308262	0.116	0.097	Muscle	Smp_346650	Transcription elongation factor spt6	SM_V9_2
1806	0.512	0.202891	0.024	0.29271	0.101	0.08	Muscle	Smp_157290	Condensin complex subunit 2	SM_V9_2
1807	0.512	0.269679	0.024	0.389065	0.026	0.002	Muscle	Smp_344850	NA	SM_V9_2
1808	0.512	0.35164	0.024	0.507309	0.079	0.058	Muscle	Smp_128120	Putative polybromo-1	SM_V9_2
1809	0.512	0.329763	0.024	0.475747	0.058	0.036	Muscle	Smp_131030	Putative metazoan probable membrane protein	SM_V9_2
1810	0.512	0.259345	0.024	0.374155	0.164	0.15	Muscle	Smp_163030	Pre-mRNA-processing factor 31	SM_V9_1
1811	0.512	0.232827	0.024	0.335898	0.085	0.063	Muscle	Smp_038830	Mername-AA194 putative peptidase (S09 family)	SM_V9_1
1812	0.512	0.286605	0.024	0.413483	0.063	0.041	Muscle	Smp_088940	Putative zinc finger protein	SM_V9_1
1813	0.512	0.292248	0.024	0.421624	0.026	0.002	Muscle	Smp_170560	Putative g-protein coupled receptor	SM_V9_1
1814	0.512	0.249042	0.024	0.359292	0.026	0.002	Muscle	Smp_176950	NA	SM_V9_1
1815	0.512	0.474719	0.024	0.684874	0.106	0.087	Muscle	Smp_091390	Btz domain-containing protein	SM_V9_1
1816	0.512	0.245987	0.024	0.354884	0.159	0.143	Muscle	Smp_091470	Aminopeptidase	SM_V9_1
1817	0.512	0.229938	0.024	0.33173	0.116	0.097	Muscle	Smp_079650	Putative chromodomain helicase DNA binding protein	SM_V9_1
1818	0.512	0.420696	0.024	0.606936	0.069	0.046	Muscle	Smp_173640	NA	SM_V9_1
1819	0.512	0.35906	0.024	0.518014	0.153	0.141	Muscle	Smp_140580	Protein-serine/threonine kinase	SM_V9_1
1820	0.512	0.461243	0.024	0.665432	0.111	0.092	Muscle	Smp_024490	Metal dependent hydrolase-related	SM_V9_1
1821	0.512	0.2785	0.024	0.40179	0.169	0.155	Muscle	Smp_073680	Putative tata-box binding protein	SM_V9_1
1822	0.512	0.467519	0.024	0.674487	0.058	0.036	Muscle	Smp_129580	NA	SM_V9_1
1823	0.488	0.240028	0.024	0.346287	0.101	0.131	Muscle	Smp_068300	Putative zinc finger protein	SM_V9_ZSR
1824	0.488	0.266357	0.024	0.384272	0.085	0.114	Muscle	Smp_304360	NA	SM_V9_ZSR
1825	0.488	0.196091	0.024	0.2829	0.265	0.306	Muscle	Smp_092570	NADH dehydrogenase [ubiquinone] iron-sulfur protein 3, mitochondrial	SM_V9_ZSR
1826	0.488	0.216954	0.024	0.312999	0.27	0.316	Muscle	Smp_101450	60S ribosomal protein L7, putative	SM_V9_5
1827	0.488	0.291743	0.024	0.420897	0.079	0.109	Muscle	Smp_128050	Exportin-2	SM_V9_5
1828	0.488	0.241453	0.024	0.348344	0.106	0.138	Muscle	Smp_151480	NA	SM_V9_4
1829	0.488	0.248927	0.024	0.359126	0.085	0.114	Muscle	Smp_345010	NA	SM_V9_4
1830	0.488	0.178303	0.024	0.257237	0.148	0.182	Muscle	Smp_340050	Endoplasmic reticulum junction formation protein lunapark	SM_V9_3
1831	0.488	0.183471	0.024	0.264693	0.037	0.063	Muscle	Smp_213390	NA	SM_V9_3
1832	0.488	0.211601	0.024	0.305276	0.09	0.121	Muscle	Smp_341870	Very-long-chain (3R)-3-hydroxyacyl-CoA dehydratase	SM_V9_3
1833	0.488	0.186823	0.024	0.269529	0.18	0.218	Muscle	Smp_311010	TMEM219 domain-containing protein	SM_V9_2
1834	0.488	0.233494	0.024	0.336861	0.053	0.08	Muscle	Smp_241860	NLE domain-containing protein	SM_V9_1
1835	0.511	0.20078	0.022	0.289664	0.063	0.044	Muscle	Smp_147400	Putative p53 regulated pa26 nuclear protein sestrin	SM_V9_ZSR
1836	0.511	0.268103	0.022	0.38679	0.021	0	Muscle	Smp_165230	Polycystin 1-related	SM_V9_ZSR
1837	0.511	0.199881	0.022	0.288367	0.074	0.053	Muscle	Smp_214240	NA	SM_V9_ZSR
1838	0.511	0.309964	0.022	0.447184	0.143	0.129	Muscle	Smp_145620	RING-type domain-containing protein	SM_V9_ZSR
1839	0.511	0.338277	0.022	0.48803	0.164	0.155	Muscle	Smp_209050	Peptidyl-prolyl cis-trans isomerase	SM_V9_ZSR
1840	0.511	0.177391	0.022	0.25592	0.048	0.027	Muscle	Smp_194270	Non-specific serine/threonine protein kinase	SM_V9_ZSR
1841	0.511	0.39218	0.022	0.565796	0.122	0.107	Muscle	Smp_019820	NA	SM_V9_ZSR
1842	0.511	0.198054	0.022	0.285732	0.127	0.112	Muscle	Smp_304840	O-linked n-acetylglucosamine transferase, ogt,putative	SM_V9_ZSR
1843	0.511	0.270467	0.022	0.390201	0.021	0	Muscle	Smp_036670	NA	SM_V9_ZSR
1844	0.511	0.188911	0.022	0.272541	0.021	0	Muscle	Smp_141810	NA	SM_V9_ZSR
1845	0.511	0.232975	0.022	0.336112	0.032	0.01	Muscle	Smp_134160	Sulfate_transp domain-containing protein	SM_V9_ZSR
1846	0.511	0.190946	0.022	0.275477	0.042	0.022	Muscle	Smp_198680	Heat shock protein 70 (Hsp70)-interacting protein, putative	SM_V9_ZSR
1847	0.511	0.207894	0.022	0.299928	0.365	0.369	Muscle	Smp_028410	Protein kish	SM_V9_ZSR
1848	0.511	0.201402	0.022	0.290562	0.053	0.032	Muscle	Smp_166070	Ral guanine nucleotide exchange factor with pH domain and sh3 binding motif, ralgps, putative	SM_V9_PAR2
1849	0.511	0.252281	0.022	0.363965	0.053	0.032	Muscle	Smp_155000	Pumilio, putative	SM_V9_PAR2
1850	0.511	0.23562	0.022	0.339927	0.138	0.124	Muscle	Smp_073390	NA	SM_V9_PAR2
1851	0.511	0.17331	0.022	0.250034	0.063	0.044	Muscle	Smp_333300	BZIP domain-containing protein	SM_V9_PAR2
1852	0.511	1.03266	0.022	1.48982	0.021	0	Muscle	Smp_135250	NA	SM_V9_PAR2
1853	0.511	0.357562	0.022	0.515852	0.026	0.005	Muscle	Smp_045990	Diras family, GTP-binding ras-like	SM_V9_PAR2
1854	0.511	0.259885	0.022	0.374935	0.042	0.022	Muscle	Smp_142890	Putative hect E3 ubiquitin ligase	SM_V9_PAR1
1855	0.511	0.296063	0.022	0.427129	0.048	0.027	Muscle	Smp_300840	Bruno-like rna binding protein	SM_V9_7
1856	0.511	0.242459	0.022	0.349795	0.021	0	Muscle	Smp_344480	Cyclic nucleotide-binding domain-containing protein	SM_V9_4
1857	0.511	0.311195	0.022	0.448959	0.069	0.049	Muscle	Smp_313640	Actin-related protein 8	SM_V9_4
1858	0.511	0.226463	0.022	0.326717	0.048	0.027	Muscle	Smp_312990	Kinesin motor domain-containing protein	SM_V9_4
1859	0.511	0.297472	0.022	0.429161	0.021	0	Muscle	Smp_312850	NA	SM_V9_4
1860	0.511	0.522801	0.022	0.754243	0.153	0.143	Muscle	Smp_211050	Acylaminoacyl-peptidase (S09 family)	SM_V9_4
1861	0.511	0.392964	0.022	0.566928	0.032	0.01	Muscle	Smp_156340	NA	SM_V9_3
1862	0.511	0.232427	0.022	0.335321	0.101	0.083	Muscle	Smp_070680	Repressor of RNA polymerase III transcription MAF1 homolog	SM_V9_3
1863	0.511	0.428999	0.022	0.618915	0.122	0.107	Muscle	Smp_074070	Putative transient receptor potential channel 2 isoform 3	SM_V9_3
1864	0.511	0.243239	0.022	0.35092	0.069	0.049	Muscle	Smp_166780	NA	SM_V9_3
1865	0.511	0.262446	0.022	0.378629	0.127	0.112	Muscle	Smp_341840	NA	SM_V9_3
1866	0.511	0.221051	0.022	0.318909	0.233	0.226	Muscle	Smp_072870	Actin, putative	SM_V9_3
1867	0.511	0.360531	0.022	0.520137	0.18	0.175	Muscle	Smp_088660	Myb-like domain-containing protein	SM_V9_2
1868	0.511	0.211703	0.022	0.305423	0.063	0.044	Muscle	Smp_032770	Putative cassette chromosome recombinase b	SM_V9_2
1869	0.511	0.179935	0.022	0.259592	0.058	0.036	Muscle	Smp_213210	ENT domain-containing protein	SM_V9_2
1870	0.511	0.381074	0.022	0.549773	0.101	0.085	Muscle	Smp_331980	Fe2OG dioxygenase domain-containing protein	SM_V9_2
1871	0.511	0.338292	0.022	0.488053	0.111	0.095	Muscle	Smp_245920	CTCHY-type domain-containing protein	SM_V9_2
1872	0.511	0.26996	0.022	0.389471	0.106	0.09	Muscle	Smp_335340	CMP/dCMP-type deaminase domain-containing protein	SM_V9_2
1873	0.511	0.3155	0.022	0.45517	0.063	0.044	Muscle	Smp_333800	NA	SM_V9_2
1874	0.511	0.225948	0.022	0.325975	0.153	0.138	Muscle	Smp_017290	Signal recognition particle receptor subunit beta	SM_V9_2
1875	0.511	0.32543	0.022	0.469496	0.164	0.153	Muscle	Smp_097210	NA	SM_V9_1
1876	0.511	0.185448	0.022	0.267544	0.021	0	Muscle	Smp_302990	Cadherin domain-containing protein	SM_V9_1
1877	0.511	0.22808	0.022	0.329049	0.053	0.032	Muscle	Smp_194370	Putative vacuolar membrane protein pep11	SM_V9_1
1878	0.511	0.201363	0.022	0.290505	0.026	0.005	Muscle	Smp_081900	NA	SM_V9_1
1879	0.511	0.17828	0.022	0.257204	0.349	0.354	Muscle	Smp_065610	Pyruvate kinase	SM_V9_1
1880	0.511	0.189259	0.022	0.273042	0.09	0.07	Muscle	Smp_148700	AKAP7_NLS domain-containing protein	SM_V9_1
1881	0.511	0.219067	0.022	0.316047	0.063	0.044	Muscle	Smp_151380	Anaphase-promoting complex subunit 1	SM_V9_1
1882	0.511	0.209586	0.022	0.302369	0.058	0.036	Muscle	Smp_144520	Mediator complex subunit 1	SM_V9_1
1883	0.511	0.320546	0.022	0.46245	0.254	0.252	Muscle	Smp_210570	Eukaryotic translation initiation factor 3 subunit H	SM_V9_1
1884	0.511	0.401182	0.022	0.578783	0.132	0.119	Muscle	Smp_142650	PDZ domain-containing protein	SM_V9_1
1885	0.511	0.199533	0.022	0.287866	0.042	0.022	Muscle	Smp_315890	JmjC domain-containing protein	SM_V9_1
1886	0.511	0.192807	0.022	0.278161	0.021	0	Muscle	Smp_335570	NA	SM_V9_1
1887	0.511	0.395475	0.022	0.570549	0.106	0.09	Muscle	Smp_337800	Anaphase-promoting complex subunit 10	SM_V9_1
1888	0.511	0.349685	0.022	0.50449	0.037	0.015	Muscle	Smp_025670	C2H2-type domain-containing protein	SM_V9_1
1889	0.511	0.185991	0.022	0.268328	0.376	0.371	Muscle	Smp_006550	Putative glutaredoxin, grx	SM_V9_1
1890	0.511	0.328728	0.022	0.474255	0.079	0.061	Muscle	Smp_342400	GCV_T domain-containing protein	SM_V9_1
1891	0.511	0.275526	0.022	0.3975	0.164	0.155	Muscle	Smp_101820	Putative lupus la ribonucleoprotein	SM_V9_1
1892	0.511	0.26917	0.022	0.388331	0.148	0.133	Muscle	Smp_019920	NA	SM_V9_1
1893	0.511	0.210484	0.022	0.303665	0.021	0	Muscle	Smp_123820	Putative serine-rich repeat protein 2	SM_V9_1
1894	0.511	0.336866	0.022	0.485994	0.095	0.078	Muscle	Smp_055420	NA	SM_V9_1
1895	0.511	0.258278	0.022	0.372616	0.032	0.01	Muscle	Smp_099240	Protein VTS1, putative	SM_V9_1
1896	0.489	0.222124	0.022	0.320458	0.053	0.078	Muscle	Smp_139030	NA	SM_V9_ZSR
1897	0.489	0.306668	0.022	0.442429	0.037	0.061	Muscle	Smp_340380	NA	SM_V9_ZSR
1898	0.489	0.191301	0.022	0.275989	0.217	0.255	Muscle	Smp_143780	T-complex-associated-testis-expressed 1-related	SM_V9_PAR2
1899	0.489	0.247648	0.022	0.357281	0.053	0.078	Muscle	Smp_345340	NA	SM_V9_6
1900	0.489	0.194121	0.022	0.280058	0.116	0.146	Muscle	Smp_105960	DnaJ homolog subfamily C member 2	SM_V9_3
1901	0.489	0.258052	0.022	0.37229	0.138	0.172	Muscle	Smp_074930	Palmitoyltransferase	SM_V9_3
1902	0.489	0.284472	0.022	0.410407	0.032	0.056	Muscle	Smp_162620	rRNA adenine N(6)-methyltransferase	SM_V9_3
1903	0.489	0.293554	0.022	0.423509	0.111	0.141	Muscle	Smp_211140	39S ribosomal protein L22, mitochondrial	SM_V9_3
1904	0.489	0.20811	0.022	0.30024	0.026	0.049	Muscle	Smp_194680	R3H-assoc domain-containing protein	SM_V9_3
1905	0.489	0.222832	0.022	0.321478	0.079	0.107	Muscle	Smp_159180	Gamma-tubulin complex component	SM_V9_2
1906	0.489	0.291847	0.022	0.421046	0.148	0.177	Muscle	Smp_043780	NA	SM_V9_2
1907	0.489	0.241885	0.022	0.348966	0.058	0.085	Muscle	Smp_130180	LisH domain-containing protein	SM_V9_2
1908	0.489	0.197005	0.022	0.284218	0.037	0.061	Muscle	Smp_180810	Putative kunitz-type protease inhibitor	SM_V9_1
1909	0.489	0.190253	0.022	0.274478	0.159	0.192	Muscle	Smp_341980	Mediator of RNA polymerase II transcription subunit 21	SM_V9_1
1910	0.51	0.223734	0.02	0.32278	0.069	0.051	Muscle	Smp_343580	FPL domain-containing protein	SM_V9_ZSR
1911	0.51	0.266769	0.02	0.384867	0.101	0.085	Muscle	Smp_170060	NA	SM_V9_ZSR
1912	0.51	0.311787	0.02	0.449814	0.111	0.097	Muscle	Smp_006350	NA	SM_V9_ZSR
1913	0.51	0.296801	0.02	0.428194	0.063	0.046	Muscle	Smp_125550	Protein RIC1 homolog	SM_V9_ZSR
1914	0.51	0.279595	0.02	0.40337	0.09	0.073	Muscle	Smp_133530	WW domain-containing protein	SM_V9_ZSR
1915	0.51	0.411079	0.02	0.593062	0.122	0.109	Muscle	Smp_171710	Structural maintenance of chromosomes protein	SM_V9_ZSR
1916	0.51	0.20102	0.02	0.29001	0.032	0.012	Muscle	Smp_137580	Helicase, putative	SM_V9_ZSR
1917	0.51	0.186155	0.02	0.268565	0.238	0.235	Muscle	Smp_057650	IST1 homolog	SM_V9_ZSR
1918	0.51	0.19245	0.02	0.277647	0.058	0.039	Muscle	Smp_077120	Protein kintoun	SM_V9_PAR2
1919	0.51	0.301013	0.02	0.43427	0.095	0.08	Muscle	Smp_039820	Cysteine protease	SM_V9_PAR2
1920	0.51	0.238082	0.02	0.34348	0.206	0.201	Muscle	Smp_037930	Methyltransferase-like protein	SM_V9_PAR2
1921	0.51	0.315586	0.02	0.455295	0.175	0.167	Muscle	Smp_068480	Putative vesicle transport V-snare protein vti1a	SM_V9_PAR2
1922	0.51	0.279712	0.02	0.403538	0.122	0.109	Muscle	Smp_344090	Rad21_Rec8 domain-containing protein	SM_V9_PAR1
1923	0.51	0.232379	0.02	0.335252	0.079	0.061	Muscle	Smp_003000	Putative cell division protein kinase 9-B	SM_V9_PAR1
1924	0.51	0.338078	0.02	0.487744	0.053	0.034	Muscle	Smp_346390	J domain-containing protein	SM_V9_7
1925	0.51	0.397573	0.02	0.573577	0.09	0.075	Muscle	Smp_170540	BAH domain-containing protein	SM_V9_7
1926	0.51	0.393731	0.02	0.568034	0.19	0.189	Muscle	Smp_196160	Isocitrate dehydrogenase [NAD] subunit, mitochondrial	SM_V9_7
1927	0.51	0.361084	0.02	0.520934	0.169	0.163	Muscle	Smp_177180	NA	SM_V9_6
1928	0.51	0.259044	0.02	0.373722	0.058	0.039	Muscle	Smp_247940	NA	SM_V9_6
1929	0.51	0.393569	0.02	0.567801	0.169	0.165	Muscle	Smp_036370	Putative peroxisomal membrane protein 2, pxmp2	SM_V9_6
1930	0.51	0.209169	0.02	0.301766	0.106	0.09	Muscle	Smp_123260	Putative ubiquitin 1	SM_V9_6
1931	0.51	0.341051	0.02	0.492033	0.101	0.085	Muscle	Smp_123060	Rgpr-related	SM_V9_6
1932	0.51	0.194893	0.02	0.281171	0.037	0.017	Muscle	Smp_153430	Arginyl-tRNA synthetase	SM_V9_5
1933	0.51	0.207299	0.02	0.299069	0.037	0.017	Muscle	Smp_154520	NA	SM_V9_5
1934	0.51	0.25307	0.02	0.365103	0.074	0.056	Muscle	Smp_344510	Threonylcarbamoyladenosine tRNA methylthiotransferase	SM_V9_5
1935	0.51	0.364014	0.02	0.525161	0.085	0.068	Muscle	Smp_314200	NA	SM_V9_5
1936	0.51	0.382573	0.02	0.551936	0.09	0.075	Muscle	Smp_316730	Ubiquitin-like modifier-activating enzyme ATG7	SM_V9_4
1937	0.51	0.180433	0.02	0.26031	0.037	0.017	Muscle	Smp_155750	Bile acid beta-glucosidase-related	SM_V9_4
1938	0.51	0.348507	0.02	0.502789	0.063	0.046	Muscle	Smp_213520	CCDC66 domain-containing protein	SM_V9_4
1939	0.51	0.274365	0.02	0.395826	0.053	0.034	Muscle	Smp_337560	NA	SM_V9_4
1940	0.51	0.403829	0.02	0.582603	0.132	0.121	Muscle	Smp_058980	Oxysterol-binding protein	SM_V9_4
1941	0.51	0.289238	0.02	0.417283	0.048	0.029	Muscle	Smp_064020	Pan3_PK domain-containing protein	SM_V9_4
1942	0.51	0.210516	0.02	0.30371	0.085	0.068	Muscle	Smp_312760	alpha-1,2-Mannosidase	SM_V9_4
1943	0.51	0.301859	0.02	0.43549	0.196	0.192	Muscle	Smp_050130	NA	SM_V9_4
1944	0.51	0.316267	0.02	0.456276	0.048	0.029	Muscle	Smp_169430	Cell polarity protein	SM_V9_4
1945	0.51	0.175962	0.02	0.25386	0.048	0.029	Muscle	Smp_337520	NA	SM_V9_4
1946	0.51	0.247834	0.02	0.357549	0.032	0.012	Muscle	Smp_159890	Metallocarboxypeptidase D peptidase unit 2 (M14 family)	SM_V9_3
1947	0.51	0.395574	0.02	0.570692	0.138	0.126	Muscle	Smp_246360	NUC173 domain-containing protein	SM_V9_3
1948	0.51	0.174743	0.02	0.2521	0.265	0.262	Muscle	Smp_013460	Secretory carrier-associated membrane protein	SM_V9_3
1949	0.51	0.265427	0.02	0.38293	0.233	0.221	Muscle	Smp_267170	NA	SM_V9_3
1950	0.51	0.194742	0.02	0.280953	0.101	0.085	Muscle	Smp_176490	NA	SM_V9_3
1951	0.51	0.439653	0.02	0.634285	0.138	0.129	Muscle	Smp_021830	Phosphatidylserine decarboxylase proenzyme 1	SM_V9_2
1952	0.51	0.279876	0.02	0.403775	0.217	0.216	Muscle	Smp_328410	PSP domain-containing protein	SM_V9_2
1953	0.51	0.383256	0.02	0.552921	0.138	0.126	Muscle	Smp_046890	Protein phosphatase	SM_V9_2
1954	0.51	0.269302	0.02	0.388521	0.312	0.325	Muscle	Smp_011120	Methionine aminopeptidase 2	SM_V9_2
1955	0.51	0.309083	0.02	0.445912	0.101	0.085	Muscle	Smp_128130	Phosphatidylinositol 3-kinase catalytic subunit type 3	SM_V9_2
1956	0.51	0.327734	0.02	0.47282	0.095	0.08	Muscle	Smp_165190	NA	SM_V9_1
1957	0.51	0.225905	0.02	0.325913	0.037	0.017	Muscle	Smp_143310	NA	SM_V9_1
1958	0.51	0.404508	0.02	0.583582	0.026	0.007	Muscle	Smp_161450	Calcium-activated potassium channel	SM_V9_1
1959	0.51	0.226127	0.02	0.326233	0.095	0.078	Muscle	Smp_247250	NA	SM_V9_1
1960	0.51	0.192775	0.02	0.278116	0.153	0.141	Muscle	Smp_048230	Copper transporter	SM_V9_1
1961	0.51	0.206963	0.02	0.298584	0.053	0.034	Muscle	Smp_171820	Neuropathy target esterase/swiss cheese-related protein	SM_V9_1
1962	0.51	0.323653	0.02	0.466933	0.28	0.286	Muscle	Smp_083200	Ubiquitin carboxyl-terminal hydrolase	SM_V9_1
1963	0.51	2.19719	0.02	3.16987	0.026	0.007	Muscle	Smp_319480	NA	SM_V9_1
1964	0.51	0.188595	0.02	0.272086	0.053	0.034	Muscle	Smp_036180	Diacylglycerol kinase	SM_V9_1
1965	0.51	0.337423	0.02	0.486799	0.127	0.114	Muscle	Smp_092850	Protein with SprT-like domain at the N terminus	SM_V9_1
1966	0.51	0.230793	0.02	0.332964	0.053	0.034	Muscle	Smp_301780	Protein kinase domain-containing protein	SM_V9_1
1967	0.51	0.479158	0.02	0.691279	0.175	0.17	Muscle	Smp_319060	U1-type domain-containing protein	SM_V9_1
1968	0.51	0.287843	0.02	0.41527	0.122	0.109	Muscle	Smp_194160	Leucyl-tRNA synthetase	SM_V9_1
1969	0.51	0.208854	0.02	0.301313	0.074	0.056	Muscle	Smp_014260	Hexosyltransferase	SM_V9_1
1970	0.51	0.25325	0.02	0.365362	0.074	0.056	Muscle	Smp_213710	NA	SM_V9_1
1971	0.51	0.196633	0.02	0.283681	0.063	0.046	Muscle	Smp_129590	NA	SM_V9_1
1972	0.49	0.235546	0.02	0.339821	0.042	0.063	Muscle	Smp_333050	NA	SM_V9_ZSR
1973	0.49	0.219037	0.02	0.316003	0.063	0.087	Muscle	Smp_139930	NA	SM_V9_ZSR
1974	0.49	0.277975	0.02	0.401034	0.116	0.146	Muscle	Smp_307330	NA	SM_V9_PAR2
1975	0.49	0.268269	0.02	0.38703	0.095	0.121	Muscle	Smp_005010	Chitobiosyldiphosphodolichol alpha-mannosyltransferase	SM_V9_PAR2
1976	0.49	0.294873	0.02	0.425412	0.122	0.148	Muscle	Smp_164500	NA	SM_V9_PAR2
1977	0.49	0.218899	0.02	0.315804	0.106	0.133	Muscle	Smp_180480	EAF domain-containing protein	SM_V9_PAR1
1978	0.49	0.206289	0.02	0.297612	0.254	0.294	Muscle	Smp_176230	Eukaryotic translation initiation factor 3 subunit E	SM_V9_PAR1
1979	0.49	0.216708	0.02	0.312644	0.048	0.07	Muscle	Smp_015710	6-phosphofructo-2-kinase	SM_V9_PAR1
1980	0.49	0.277493	0.02	0.400337	0.074	0.1	Muscle	Smp_130330	NA	SM_V9_7
1981	0.49	0.175775	0.02	0.25359	0.016	0.036	Muscle	Smp_123130	NA	SM_V9_6
1982	0.49	0.180979	0.02	0.261097	0.116	0.146	Muscle	Smp_266850	NA	SM_V9_5
1983	0.49	0.175453	0.02	0.253125	0.032	0.053	Muscle	Smp_243140	Glutaredoxin domain-containing protein	SM_V9_3
1984	0.49	0.222979	0.02	0.321691	0.074	0.1	Muscle	Smp_014780	Putative alpha-actinin	SM_V9_2
1985	0.49	0.181126	0.02	0.261309	0.153	0.184	Muscle	Smp_072640	SPFH domain / Band 7 family protein, putative	SM_V9_1
1986	0.49	0.209189	0.02	0.301796	0.063	0.087	Muscle	Smp_120920	TBCC domain-containing protein 1	SM_V9_1
1987	0.509	0.371725	0.018	0.536286	0.085	0.07	Muscle	Smp_078270	Mps one binder kinase activator-like 2 (Mob2)	SM_V9_ZSR
1988	0.509	0.335282	0.018	0.48371	0.153	0.146	Muscle	Smp_132870	DNAj homolog subfamily B member, putative	SM_V9_ZSR
1989	0.509	0.255353	0.018	0.368397	0.132	0.121	Muscle	Smp_068270	Putative heat shock transcription factor	SM_V9_ZSR
1990	0.509	0.32117	0.018	0.46335	0.122	0.112	Muscle	Smp_345560	Autophagy protein 5	SM_V9_ZSR
1991	0.509	0.256915	0.018	0.37065	0.074	0.058	Muscle	Smp_346050	zf-CHCC domain-containing protein	SM_V9_ZSR
1992	0.509	0.301187	0.018	0.434521	0.021	0.002	Muscle	Smp_033040	Putative l-lactate dehydrogenase	SM_V9_ZSR
1993	0.509	0.251332	0.018	0.362596	0.122	0.109	Muscle	Smp_209030	Putative dna polymerase epsilon, catalytic subunit	SM_V9_ZSR
1994	0.509	0.202656	0.018	0.292371	0.021	0.002	Muscle	Smp_245100	CEP209_CC5 domain-containing protein	SM_V9_ZSR
1995	0.509	0.283927	0.018	0.409619	0.021	0.002	Muscle	Smp_141880	Putative neuropeptide receptor	SM_V9_ZSR
1996	0.509	0.223119	0.018	0.321893	0.175	0.17	Muscle	Smp_068950	Putative retinoblastoma-binding protein 4 (Rbbp4)	SM_V9_ZSR
1997	0.509	0.241705	0.018	0.348707	0.101	0.085	Muscle	Smp_331780	Wiskott-Aldrich syndrome protein family member	SM_V9_ZSR
1998	0.509	0.200253	0.018	0.288903	0.032	0.015	Muscle	Smp_151140	Serine/threonine kinase	SM_V9_PAR2
[truncated: 6,830 more rows]

## Sheet: Table S4
Table S4. GO term enrichment for marker genes defined by Seurat (AUC=0.7), with no specificity filtering applied (summarised in Figure 1C)
GO.ID	Term	Annotated	Significant	Expected	FDR	genes	Cell type	-log10FDR	Colour	Type
GO:0007010	cytoskeleton organization	113	4	0.29	0.007	Smp_030730,Smp_078690,Smp_090120,Smp_120700	Muscle	2.1549	#ffb703	BP
GO:0040008	regulation of growth	5	1	0.01	0.013	Smp_242240	Muscle	1.88606	#ffb703	BP
GO:0009084	glutamine family amino acid biosynthetic...	6	1	0.02	0.015	Smp_091460	Muscle	1.82391	#ffb703	BP
GO:0051239	regulation of multicellular organismal p...	6	1	0.02	0.015	Smp_179810	Muscle	1.82391	#ffb703	BP
GO:0006541	glutamine metabolic process	8	1	0.02	0.02	Smp_091460	Muscle	1.69897	#ffb703	BP
GO:0030042	actin filament depolymerization	10	1	0.03	0.025	Smp_120700	Muscle	1.60206	#ffb703	BP
GO:0030036	actin cytoskeleton organization	51	2	0.13	0.041	Smp_078690,Smp_120700	Muscle	1.38722	#ffb703	BP
GO:0003008	system process	18	1	0.05	0.045	Smp_179810	Muscle	1.34679	#ffb703	BP
GO:0005200	structural constituent of cytoskeleton	16	2	0.07	0.002	Smp_030730,Smp_090120	Muscle	2.69897	#ffb703	MF
GO:0005509	calcium ion binding	226	4	0.96	0.014	Smp_045220,Smp_068510,Smp_132670,Smp_340130	Muscle	1.85387	#ffb703	MF
GO:0003924	GTPase activity	128	3	0.54	0.016	Smp_030730,Smp_072140,Smp_090120	Muscle	1.79588	#ffb703	MF
GO:0003779	actin binding	79	3	0.33	0.023	Smp_078690,Smp_085540,Smp_120700	Muscle	1.63827	#ffb703	MF
GO:0016880	acid-ammonia (or amide) ligase activity	6	1	0.03	0.025	Smp_091460	Muscle	1.60206	#ffb703	MF
GO:0005525	GTP binding	159	3	0.67	0.028	Smp_030730,Smp_072140,Smp_090120	Muscle	1.55284	#ffb703	MF
GO:0000977	RNA polymerase II transcription regulato...	8	1	0.03	0.033	Smp_042300	Muscle	1.48149	#ffb703	MF
GO:0006334	nucleosome assembly	7	2	0.04	0.00072	Smp_003770,Smp_155060	Neuron	3.14267	#007aaa	BP
GO:1902600	proton transmembrane transport	45	3	0.27	0.00233	Smp_004310,Smp_146750,Smp_317130	Neuron	2.63264	#007aaa	BP
GO:0009179	purine ribonucleoside diphosphate metabo...	14	2	0.08	0.01159	Smp_042160,Smp_137940	Neuron	1.93592	#007aaa	BP
GO:0006836	neurotransmitter transport	11	2	0.07	0.02302	Smp_050220,Smp_175900	Neuron	1.63789	#007aaa	BP
GO:0043624	cellular protein complex disassembly	16	2	0.1	0.03436	Smp_057320,Smp_327480	Neuron	1.46395	#007aaa	BP
GO:0009084	glutamine family amino acid biosynthetic...	6	1	0.04	0.03563	Smp_091460	Neuron	1.44818	#007aaa	BP
GO:0007218	neuropeptide signaling pathway	7	1	0.04	0.04145	Smp_073270	Neuron	1.38248	#007aaa	BP
GO:0007269	neurotransmitter secretion	7	1	0.04	0.04145	Smp_175900	Neuron	1.38248	#007aaa	BP
GO:0051693	actin filament capping	7	1	0.04	0.04145	Smp_327480	Neuron	1.38248	#007aaa	BP
GO:0006541	glutamine metabolic process	8	1	0.05	0.04724	Smp_091460	Neuron	1.32569	#007aaa	BP
GO:0007010	cytoskeleton organization	113	3	0.68	0.04894	Smp_030730,Smp_090120,Smp_327480	Neuron	1.31034	#007aaa	BP
GO:0005200	structural constituent of cytoskeleton	16	2	0.08	0.0028	Smp_030730,Smp_090120	Neuron	2.55284	#007aaa	MF
GO:0046961	proton-transporting ATPase activity, rot...	17	2	0.09	0.0031	Smp_004310,Smp_317130	Neuron	2.50864	#007aaa	MF
GO:0005509	calcium ion binding	226	4	1.13	0.0246	Smp_068510,Smp_166440,Smp_175900,Smp_327480	Neuron	1.60906	#007aaa	MF
GO:0015299	solute:proton antiporter activity	5	1	0.03	0.0248	Smp_146750	Neuron	1.60555	#007aaa	MF
GO:0015491	cation:cation antiporter activity	5	1	0.03	0.0248	Smp_146750	Neuron	1.60555	#007aaa	MF
GO:0016880	acid-ammonia (or amide) ligase activity	6	1	0.03	0.0297	Smp_091460	Neuron	1.52724	#007aaa	MF
GO:0016887	ATP hydrolysis activity	149	3	0.75	0.0371	Smp_057320,Smp_072330,Smp_303420	Neuron	1.43063	#007aaa	MF
GO:0019905	syntaxin binding	8	1	0.04	0.0394	Smp_050220	Neuron	1.4045	#007aaa	MF
GO:0005507	copper ion binding	9	1	0.05	0.0442	Smp_145300	Neuron	1.35458	#007aaa	MF
GO:0050145	nucleoside monophosphate kinase activity	10	1	0.05	0.049	Smp_137940	Neuron	1.3098	#007aaa	MF
GO:0006412	translation	241	62	8.1	1e-30	Smp_003410,Smp_004940,Smp_007900,Smp_011570,Smp_012530,Smp_012750,Smp_013200,Smp_013470,Smp_014650,Smp_017280,Smp_018990,Smp_021140,Smp_022640,Smp_024850,Smp_029820,Smp_030690,Smp_031310,Smp_032260,Smp_032760,Smp_035790,Smp_035800,Smp_038510,Smp_041650,Smp_041980,Smp_047200,Smp_050280,Smp_050940,Smp_051260,Smp_051920,Smp_053130,Smp_053830,Smp_055050,Smp_061200,Smp_063350,Smp_066990,Smp_074390,Smp…	Stem/germinal	30	#c40c18	BP
GO:0006457	protein folding	48	12	1.61	3.2e-08	Smp_004600,Smp_004990,Smp_008545,Smp_017360,Smp_030290,Smp_040130,Smp_041740,Smp_046090,Smp_054340,Smp_063420,Smp_097380,Smp_149900	Stem/germinal	7.49485	#c40c18	BP
GO:0042254	ribosome biogenesis	83	19	2.79	1.1e-07	Smp_002010,Smp_004940,Smp_009690,Smp_044280,Smp_048660,Smp_050470,Smp_054120,Smp_055800,Smp_083180,Smp_083680,Smp_098330,Smp_101450,Smp_104660,Smp_179180,Smp_210310,Smp_248170,Smp_330330,Smp_337390,Smp_340420	Stem/germinal	6.95861	#c40c18	BP
GO:0000470	maturation of LSU-rRNA	5	4	0.17	6e-06	Smp_004940,Smp_055800,Smp_101450,Smp_330330	Stem/germinal	5.22185	#c40c18	BP
GO:0006334	nucleosome assembly	7	4	0.24	4e-05	Smp_033020,Smp_155060,Smp_162370,Smp_333660	Stem/germinal	4.39794	#c40c18	BP
GO:0009263	deoxyribonucleotide biosynthetic process	5	3	0.17	0.00035	Smp_032810,Smp_055890,Smp_079240	Stem/germinal	3.45593	#c40c18	BP
GO:0006414	translational elongation	21	5	0.71	0.00068	Smp_012530,Smp_029820,Smp_030690,Smp_041980,Smp_083410	Stem/germinal	3.16749	#c40c18	BP
GO:0006270	DNA replication initiation	11	3	0.37	0.00503	Smp_032500,Smp_094140,Smp_172530	Stem/germinal	2.29843	#c40c18	BP
GO:2000112	regulation of cellular macromolecule bio...	353	7	11.86	0.00708	Smp_012530,Smp_046500,Smp_051920,Smp_074390,Smp_084620,Smp_155360,Smp_176260	Stem/germinal	2.14997	#c40c18	BP
GO:0006221	pyrimidine nucleotide biosynthetic proce...	18	3	0.6	0.01041	Smp_032810,Smp_079240,Smp_092750	Stem/germinal	1.98255	#c40c18	BP
GO:0019692	deoxyribose phosphate metabolic process	5	2	0.17	0.01049	Smp_032810,Smp_079240	Stem/germinal	1.97922	#c40c18	BP
GO:0006364	rRNA processing	54	10	1.81	0.01096	Smp_002010,Smp_004940,Smp_044280,Smp_050470,Smp_054120,Smp_055800,Smp_083180,Smp_101450,Smp_330330,Smp_340420	Stem/germinal	1.96019	#c40c18	BP
GO:0032508	DNA duplex unwinding	30	4	1.01	0.01699	Smp_032500,Smp_094140,Smp_132690,Smp_172530	Stem/germinal	1.76981	#c40c18	BP
GO:0006730	one-carbon metabolic process	7	2	0.24	0.02108	Smp_028440,Smp_179710	Stem/germinal	1.67613	#c40c18	BP
GO:0006260	DNA replication	59	7	1.98	0.03253	Smp_032500,Smp_046500,Smp_066260,Smp_094140,Smp_172530,Smp_176260,Smp_347010	Stem/germinal	1.48772	#c40c18	BP
GO:0009147	pyrimidine nucleoside triphosphate metab...	11	2	0.37	0.03345	Smp_079240,Smp_092750	Stem/germinal	1.4756	#c40c18	BP
GO:0007346	regulation of mitotic cell cycle	13	2	0.44	0.03347	Smp_056350,Smp_103950	Stem/germinal	1.47534	#c40c18	BP
GO:0003735	structural constituent of ribosome	125	60	3.76	1e-30	Smp_003410,Smp_004940,Smp_007900,Smp_011570,Smp_012750,Smp_013200,Smp_013470,Smp_014650,Smp_017280,Smp_018990,Smp_021140,Smp_022640,Smp_024850,Smp_029820,Smp_031310,Smp_032260,Smp_032760,Smp_035790,Smp_035800,Smp_038510,Smp_041650,Smp_041980,Smp_044580,Smp_047200,Smp_050280,Smp_050940,Smp_051260,Smp_053130,Smp_053830,Smp_055050,Smp_061200,Smp_063350,Smp_066990,Smp_074470,Smp_074780,Smp_076740,Smp…	Stem/germinal	30	#c40c18	MF
GO:0051082	unfolded protein binding	25	9	0.75	2.1e-08	Smp_004600,Smp_004990,Smp_017360,Smp_030290,Smp_041740,Smp_046090,Smp_054340,Smp_063420,Smp_149900	Stem/germinal	7.67778	#c40c18	MF
GO:0019843	rRNA binding	16	6	0.48	4.2e-06	Smp_002010,Smp_011570,Smp_018990,Smp_035800,Smp_180000,Smp_347110	Stem/germinal	5.37675	#c40c18	MF
GO:0016887	ATP hydrolysis activity	149	16	4.48	7.9e-06	Smp_004600,Smp_004990,Smp_008545,Smp_017360,Smp_032500,Smp_034190,Smp_041740,Smp_046090,Smp_054340,Smp_063420,Smp_066260,Smp_094140,Smp_097380,Smp_132690,Smp_149900,Smp_172530	Stem/germinal	5.10237	#c40c18	MF
GO:0003723	RNA binding	403	35	12.11	4e-05	Smp_002010,Smp_002550,Smp_005260,Smp_011570,Smp_012530,Smp_013470,Smp_015690,Smp_018990,Smp_030690,Smp_035800,Smp_043100,Smp_044280,Smp_044580,Smp_048660,Smp_051260,Smp_051920,Smp_066990,Smp_068920,Smp_074780,Smp_083410,Smp_098890,Smp_098960,Smp_103010,Smp_104660,Smp_113620,Smp_175740,Smp_180000,Smp_203630,Smp_210310,Smp_248170,Smp_317550,Smp_337790,Smp_340420,Smp_346040,Smp_347110	Stem/germinal	4.39794	#c40c18	MF
GO:0003746	translation elongation factor activity	9	3	0.27	0.002	Smp_012530,Smp_030690,Smp_083410	Stem/germinal	2.69897	#c40c18	MF
GO:0004364	glutathione transferase activity	13	3	0.39	0.0061	Smp_030690,Smp_083410,Smp_333010	Stem/germinal	2.21467	#c40c18	MF
GO:0003678	DNA helicase activity	29	4	0.87	0.0104	Smp_032500,Smp_094140,Smp_132690,Smp_172530	Stem/germinal	1.98297	#c40c18	MF
GO:0030515	snoRNA binding	7	2	0.21	0.0171	Smp_048660,Smp_248170	Stem/germinal	1.767	#c40c18	MF
GO:0046982	protein heterodimerization activity	40	4	1.2	0.0309	Smp_082240,Smp_086860,Smp_108390,Smp_210630	Stem/germinal	1.51004	#c40c18	MF
GO:0009084	glutamine family amino acid biosynthetic...	6	2	0.03	0.0003	Smp_000660,Smp_091460	Parenchyma	3.52288	#107E7D	BP
GO:0006879	cellular iron ion homeostasis	8	2	0.04	0.00056	Smp_311630,Smp_311640	Parenchyma	3.25181	#107E7D	BP
GO:0006826	iron ion transport	8	2	0.04	0.00056	Smp_311630,Smp_311640	Parenchyma	3.25181	#107E7D	BP
GO:0006096	glycolytic process	12	2	0.06	0.00131	Smp_042160,Smp_056970	Parenchyma	2.88273	#107E7D	BP
GO:0006560	proline metabolic process	5	1	0.02	0.02297	Smp_000660	Parenchyma	1.63884	#107E7D	BP
GO:0015850	organic hydroxy compound transport	5	1	0.02	0.02297	Smp_194840	Parenchyma	1.63884	#107E7D	BP
GO:0043648	dicarboxylic acid metabolic process	7	1	0.03	0.03202	Smp_035270	Parenchyma	1.49458	#107E7D	BP
GO:0006541	glutamine metabolic process	8	1	0.04	0.03651	Smp_091460	Parenchyma	1.43759	#107E7D	BP
GO:0006006	glucose metabolic process	10	1	0.05	0.04544	Smp_056970	Parenchyma	1.34256	#107E7D	BP
GO:0019318	hexose metabolic process	21	2	0.1	0.04754	Smp_056970,Smp_070780	Parenchyma	1.32294	#107E7D	BP
GO:0009168	purine ribonucleoside monophosphate bios...	11	1	0.05	0.04988	Smp_012930	Parenchyma	1.30207	#107E7D	BP
GO:0008199	ferric iron binding	8	2	0.03	0.00031	Smp_311630,Smp_311640	Parenchyma	3.50864	#107E7D	MF
GO:0004322	ferroxidase activity	8	2	0.03	0.00031	Smp_311630,Smp_311640	Parenchyma	3.50864	#107E7D	MF
GO:0016616	oxidoreductase activity, acting on the C...	27	2	0.09	0.00378	Smp_012930,Smp_035270	Parenchyma	2.42251	#107E7D	MF
GO:0016615	malate dehydrogenase activity	5	1	0.02	0.01722	Smp_035270	Parenchyma	1.76397	#107E7D	MF
GO:0016880	acid-ammonia (or amide) ligase activity	6	1	0.02	0.02063	Smp_091460	Parenchyma	1.6855	#107E7D	MF
GO:0008483	transaminase activity	7	1	0.02	0.02403	Smp_000660	Parenchyma	1.61925	#107E7D	MF
GO:0016620	oxidoreductase activity, acting on the a...	11	1	0.04	0.03751	Smp_056970	Parenchyma	1.42585	#107E7D	MF
GO:0016830	carbon-carbon lyase activity	14	1	0.05	0.04751	Smp_042160	Parenchyma	1.32321	#107E7D	MF
GO:0006166	purine ribonucleoside salvage	7	4	0.06	1.6e-07	Smp_008360,Smp_008400,Smp_028190,Smp_054360	Tegument 1	6.79588	#fb8500	BP
GO:0007017	microtubule-based process	165	9	1.41	7e-06	Smp_051400,Smp_086480,Smp_174510,Smp_200180,Smp_200190,Smp_201060,Smp_302860,Smp_312630,Smp_320210	Tegument 1	5.1549	#fb8500	BP
GO:0106380	purine ribonucleotide salvage	6	3	0.05	1.1e-05	Smp_008360,Smp_008400,Smp_054360	Tegument 1	4.95861	#fb8500	BP
GO:0006167	AMP biosynthetic process	6	3	0.05	1.1e-05	Smp_008360,Smp_008400,Smp_054360	Tegument 1	4.95861	#fb8500	BP
GO:0009119	ribonucleoside metabolic process	8	5	0.07	0.0077	Smp_008360,Smp_008400,Smp_028190,Smp_054360,Smp_308140	Tegument 1	2.11351	#fb8500	BP
GO:0043173	nucleotide salvage	9	4	0.08	0.0235	Smp_008360,Smp_008400,Smp_054360,Smp_308140	Tegument 1	1.62893	#fb8500	BP
GO:0009116	nucleoside metabolic process	12	6	0.1	0.0294	Smp_008360,Smp_008400,Smp_028190,Smp_054360,Smp_304260,Smp_308140	Tegument 1	1.53165	#fb8500	BP
GO:0007015	actin filament organization	33	2	0.28	0.032	Smp_025860,Smp_037230	Tegument 1	1.49485	#fb8500	BP
GO:0009067	aspartate family amino acid biosynthetic...	5	1	0.04	0.0422	Smp_028190	Tegument 1	1.37469	#fb8500	BP
GO:0009166	nucleotide catabolic process	5	1	0.04	0.0422	Smp_308140	Tegument 1	1.37469	#fb8500	BP
GO:0000097	sulfur amino acid biosynthetic process	5	1	0.04	0.0422	Smp_028190	Tegument 1	1.37469	#fb8500	BP
GO:0004222	metalloendopeptidase activity	56	5	0.35	2e-05	Smp_173160,Smp_327910,Smp_328140,Smp_328150,Smp_343980	Tegument 1	4.69897	#fb8500	MF
GO:0019206	nucleoside kinase activity	5	2	0.03	0.00036	Smp_008360,Smp_008400	Tegument 1	3.4437	#fb8500	MF
GO:0004731	purine-nucleoside phosphorylase activity	5	2	0.03	0.00036	Smp_028190,Smp_304260	Tegument 1	3.4437	#fb8500	MF
GO:0016763	pentosyltransferase activity	19	4	0.12	0.00282	Smp_028190,Smp_054360,Smp_304260,Smp_308140	Tegument 1	2.54975	#fb8500	MF
GO:0051015	actin filament binding	20	2	0.12	0.00652	Smp_037230,Smp_329430	Tegument 1	2.18575	#fb8500	MF
GO:0008483	transaminase activity	7	1	0.04	0.04237	Smp_007760	Tegument 1	1.37294	#fb8500	MF
GO:0003779	actin binding	79	4	0.49	0.04536	Smp_025860,Smp_037230,Smp_080920,Smp_329430	Tegument 1	1.34333	#fb8500	MF
GO:0005509	calcium ion binding	226	4	1.39	0.04834	Smp_030370,Smp_074140,Smp_086480,Smp_335180	Tegument 1	1.31569	#fb8500	MF
GO:0006412	translation	241	9	1.45	6.2e-06	Smp_021140,Smp_031310,Smp_041650,Smp_050280,Smp_066990,Smp_074780,Smp_091640,Smp_146190,Smp_175740	Tegument 2	5.20761	#7851a9	BP
GO:0006166	purine ribonucleoside salvage	7	3	0.04	6.7e-06	Smp_008360,Smp_028190,Smp_054360	Tegument 2	5.17393	#7851a9	BP
GO:0007017	microtubule-based process	165	7	0.99	3.7e-05	Smp_051400,Smp_086480,Smp_200180,Smp_201060,Smp_302860,Smp_312630,Smp_320210	Tegument 2	4.4318	#7851a9	BP
GO:0006167	AMP biosynthetic process	6	2	0.04	0.00052	Smp_008360,Smp_054360	Tegument 2	3.284	#7851a9	BP
GO:0106380	purine ribonucleotide salvage	6	2	0.04	0.00052	Smp_008360,Smp_054360	Tegument 2	3.284	#7851a9	BP
GO:0007015	actin filament organization	33	2	0.2	0.02883	Smp_025860,Smp_195080	Tegument 2	1.54016	#7851a9	BP
GO:0009067	aspartate family amino acid biosynthetic...	5	1	0.03	0.02978	Smp_028190	Tegument 2	1.52608	#7851a9	BP
GO:0000097	sulfur amino acid biosynthetic process	5	1	0.03	0.02978	Smp_028190	Tegument 2	1.52608	#7851a9	BP
GO:0046112	nucleobase biosynthetic process	6	1	0.04	0.03563	Smp_054360	Tegument 2	1.44818	#7851a9	BP
GO:0003735	structural constituent of ribosome	125	9	0.46	1.5e-10	Smp_021140,Smp_031310,Smp_041650,Smp_050280,Smp_066990,Smp_074780,Smp_091640,Smp_146190,Smp_175740	Tegument 2	9.82391	#7851a9	MF
GO:0003779	actin binding	79	3	0.29	0.0028	Smp_025860,Smp_080920,Smp_195080	Tegument 2	2.55284	#7851a9	MF
GO:0004731	purine-nucleoside phosphorylase activity	5	1	0.02	0.0182	Smp_028190	Tegument 2	1.73993	#7851a9	MF
GO:0019206	nucleoside kinase activity	5	1	0.02	0.0182	Smp_008360	Tegument 2	1.73993	#7851a9	MF
GO:0015035	protein-disulfide reductase activity	9	1	0.03	0.0325	Smp_008070	Tegument 2	1.48812	#7851a9	MF
GO:0004364	glutathione transferase activity	13	1	0.05	0.0466	Smp_336250	Tegument 2	1.33161	#7851a9	MF
GO:0016763	pentosyltransferase activity	19	2	0.07	0.0476	Smp_028190,Smp_054360	Tegument 2	1.32239	#7851a9	MF

## Sheet: Table S5
Table S5. GO term enrichment for marker genes defined by Seurat (AUC=0.6), with no specificity filtering applied
GO.ID	Term	Annotated	Significant	Expected	FDR	genes	Cell type	-log10FDR	Colour	Type
GO:0006096	glycolytic process	12	2	0.15	0.0094	Smp_042160,Smp_056970	Muscle	2.02687	#ffb703	BP
GO:0010951	negative regulation of endopeptidase act...	36	3	0.45	0.0099	Smp_034420,Smp_052230,Smp_267090	Muscle	2.00436	#ffb703	BP
GO:0006914	autophagy	23	2	0.29	0.0329	Smp_087940,Smp_329620	Muscle	1.4828	#ffb703	BP
GO:0070588	calcium ion transmembrane transport	24	2	0.3	0.0356	Smp_135140,Smp_343120	Muscle	1.44855	#ffb703	BP
GO:0006006	glucose metabolic process	10	2	0.13	0.0483	Smp_005880,Smp_056970	Muscle	1.31605	#ffb703	BP
GO:0005201	extracellular matrix structural constitu...	11	4	0.19	2.8e-05	Smp_159600,Smp_170340,Smp_213900,Smp_213910	Muscle	4.55284	#ffb703	MF
GO:0005525	GTP binding	159	9	2.82	0.0019	Smp_005880,Smp_016630,Smp_030730,Smp_059340,Smp_059570,Smp_065180,Smp_072140,Smp_090120,Smp_122840	Muscle	2.72125	#ffb703	MF
GO:0031683	G-protein beta/gamma-subunit complex bin...	11	2	0.19	0.0154	Smp_016630,Smp_059340	Muscle	1.81248	#ffb703	MF
GO:0005509	calcium ion binding	226	9	4	0.0179	Smp_045220,Smp_065180,Smp_068510,Smp_089460,Smp_132670,Smp_147680,Smp_151600,Smp_340130,Smp_341900	Muscle	1.74715	#ffb703	MF
GO:0003924	GTPase activity	128	6	2.27	0.0253	Smp_016630,Smp_030730,Smp_059340,Smp_059570,Smp_072140,Smp_090120	Muscle	1.59688	#ffb703	MF
GO:0005200	structural constituent of cytoskeleton	16	2	0.28	0.0317	Smp_030730,Smp_090120	Muscle	1.49894	#ffb703	MF
GO:0030246	carbohydrate binding	18	2	0.32	0.0395	Smp_068280,Smp_347610	Muscle	1.4034	#ffb703	MF
GO:0030674	protein-macromolecule adaptor activity	19	2	0.34	0.0437	Smp_028070,Smp_169730	Muscle	1.35952	#ffb703	MF
GO:0051015	actin filament binding	20	2	0.35	0.048	Smp_085540,Smp_169730	Muscle	1.31876	#ffb703	MF
GO:1902600	proton transmembrane transport	45	8	0.88	1.8e-06	Smp_002880,Smp_004310,Smp_040970,Smp_062890,Smp_064350,Smp_079950,Smp_146750,Smp_317130	Neuron	5.74473	#007aaa	BP
GO:0007218	neuropeptide signaling pathway	7	3	0.14	0.00024	Smp_073270,Smp_088360,Smp_342800	Neuron	3.61979	#007aaa	BP
GO:0007411	axon guidance	5	2	0.1	0.0036	Smp_031880,Smp_043990	Neuron	2.4437	#007aaa	BP
GO:0007155	cell adhesion	83	6	1.62	0.00568	Smp_031880,Smp_043990,Smp_166440,Smp_180240,Smp_342060,Smp_343540	Neuron	2.24565	#007aaa	BP
GO:0006334	nucleosome assembly	7	2	0.14	0.00738	Smp_003770,Smp_155060	Neuron	2.13194	#007aaa	BP
GO:0060079	excitatory postsynaptic potential	13	2	0.25	0.02542	Smp_037960,Smp_305740	Neuron	1.59482	#007aaa	BP
GO:0055085	transmembrane transport	386	19	7.51	0.03	Smp_002880,Smp_004190,Smp_004310,Smp_012440,Smp_037960,Smp_040970,Smp_046120,Smp_058270,Smp_062890,Smp_064350,Smp_079950,Smp_129900,Smp_145040,Smp_146750,Smp_170450,Smp_245510,Smp_305740,Smp_317130,Smp_342190	Neuron	1.52288	#007aaa	BP
GO:0009179	purine ribonucleoside diphosphate metabo...	14	2	0.27	0.03821	Smp_042160,Smp_137940	Neuron	1.41782	#007aaa	BP
GO:0046961	proton-transporting ATPase activity, rot...	17	6	0.32	4.3e-07	Smp_004310,Smp_040970,Smp_062890,Smp_064350,Smp_079950,Smp_317130	Neuron	6.36653	#007aaa	MF
GO:0005525	GTP binding	159	11	3.03	0.00019	Smp_005880,Smp_016630,Smp_029890,Smp_030730,Smp_044920,Smp_059340,Smp_069900,Smp_090120,Smp_267170,Smp_305120,Smp_312770	Neuron	3.72125	#007aaa	MF
GO:0003924	GTPase activity	128	8	2.44	0.00286	Smp_016630,Smp_030730,Smp_044920,Smp_059340,Smp_069900,Smp_090120,Smp_267170,Smp_312770	Neuron	2.54363	#007aaa	MF
GO:0005200	structural constituent of cytoskeleton	16	3	0.31	0.00314	Smp_030730,Smp_090120,Smp_343540	Neuron	2.50307	#007aaa	MF
GO:0022848	acetylcholine-gated cation-selective cha...	10	2	0.19	0.01466	Smp_037960,Smp_305740	Neuron	1.83387	#007aaa	MF
GO:0022857	transmembrane transporter activity	371	19	7.07	0.01684	Smp_002880,Smp_004190,Smp_004310,Smp_012440,Smp_037960,Smp_040970,Smp_046120,Smp_058270,Smp_062890,Smp_064350,Smp_079950,Smp_129900,Smp_145040,Smp_146750,Smp_170450,Smp_245510,Smp_305740,Smp_317130,Smp_342190	Neuron	1.77366	#007aaa	MF
GO:0031683	G-protein beta/gamma-subunit complex bin...	11	2	0.21	0.01769	Smp_016630,Smp_059340	Neuron	1.75227	#007aaa	MF
GO:0006096	glycolytic process	12	5	0.13	7.4e-08	Smp_042160,Smp_043670,Smp_056970,Smp_065610,Smp_214060	Parenchyma	7.13077	#107E7D	BP
GO:0006879	cellular iron ion homeostasis	8	3	0.08	5.7e-05	Smp_063530,Smp_311630,Smp_311640	Parenchyma	4.24413	#107E7D	BP
GO:0006826	iron ion transport	8	3	0.08	5.7e-05	Smp_063530,Smp_311630,Smp_311640	Parenchyma	4.24413	#107E7D	BP
GO:0009084	glutamine family amino acid biosynthetic...	6	2	0.06	0.0016	Smp_000660,Smp_091460	Parenchyma	2.79588	#107E7D	BP
GO:0043648	dicarboxylic acid metabolic process	7	2	0.07	0.0022	Smp_035270,Smp_158240	Parenchyma	2.65758	#107E7D	BP
GO:0019318	hexose metabolic process	21	4	0.22	0.0051	Smp_005880,Smp_056970,Smp_070780,Smp_146250	Parenchyma	2.29243	#107E7D	BP
GO:0010951	negative regulation of endopeptidase act...	36	3	0.38	0.006	Smp_006390,Smp_034420,Smp_089670	Parenchyma	2.22185	#107E7D	BP
GO:0006099	tricarboxylic acid cycle	19	2	0.2	0.0162	Smp_035270,Smp_158240	Parenchyma	1.79048	#107E7D	BP
GO:0006006	glucose metabolic process	10	2	0.1	0.0402	Smp_005880,Smp_056970	Parenchyma	1.39577	#107E7D	BP
GO:0008199	ferric iron binding	8	3	0.07	3.3e-05	Smp_063530,Smp_311630,Smp_311640	Parenchyma	4.48149	#107E7D	MF
GO:0004322	ferroxidase activity	8	3	0.07	3.3e-05	Smp_063530,Smp_311630,Smp_311640	Parenchyma	4.48149	#107E7D	MF
GO:0008483	transaminase activity	7	2	0.06	0.0015	Smp_000660,Smp_049150	Parenchyma	2.82391	#107E7D	MF
GO:0016616	oxidoreductase activity, acting on the C...	27	3	0.23	0.0015	Smp_012930,Smp_030500,Smp_035270	Parenchyma	2.82391	#107E7D	MF
GO:0004866	endopeptidase inhibitor activity	35	3	0.3	0.0033	Smp_006390,Smp_034420,Smp_089670	Parenchyma	2.48149	#107E7D	MF
GO:0016836	hydro-lyase activity	19	2	0.16	0.0114	Smp_125070,Smp_158240	Parenchyma	1.9431	#107E7D	MF
GO:0051287	NAD binding	21	2	0.18	0.0139	Smp_030500,Smp_056970	Parenchyma	1.85699	#107E7D	MF
GO:0030170	pyridoxal phosphate binding	23	2	0.2	0.0166	Smp_000660,Smp_049150	Parenchyma	1.77989	#107E7D	MF
GO:0004180	carboxypeptidase activity	9	2	0.08	0.0169	Smp_088270,Smp_163970	Parenchyma	1.77211	#107E7D	MF
GO:0016830	carbon-carbon lyase activity	14	2	0.12	0.0417	Smp_005880,Smp_042160	Parenchyma	1.37986	#107E7D	MF
GO:0016615	malate dehydrogenase activity	5	1	0.04	0.0426	Smp_035270	Parenchyma	1.37059	#107E7D	MF
GO:0006166	purine ribonucleoside salvage	7	5	0.13	4.5e-08	Smp_008360,Smp_008400,Smp_028190,Smp_054360,Smp_103560	Tegument 1	7.34679	#fb8500	BP
GO:0006465	signal peptide processing	5	4	0.1	6e-07	Smp_004820,Smp_024390,Smp_031730,Smp_175420	Tegument 1	6.22185	#fb8500	BP
GO:0106380	purine ribonucleotide salvage	6	4	0.11	1.8e-06	Smp_008360,Smp_008400,Smp_054360,Smp_103560	Tegument 1	5.74473	#fb8500	BP
GO:0007017	microtubule-based process	165	12	3.14	5.3e-05	Smp_051400,Smp_086480,Smp_095480,Smp_174510,Smp_200180,Smp_200190,Smp_201060,Smp_245530,Smp_302860,Smp_312630,Smp_320210,Smp_337020	Tegument 1	4.27572	#fb8500	BP
GO:0006167	AMP biosynthetic process	6	3	0.11	0.00013	Smp_008360,Smp_008400,Smp_054360	Tegument 1	3.88606	#fb8500	BP
GO:1901606	alpha-amino acid catabolic process	11	3	0.21	0.00098	Smp_007760,Smp_104330,Smp_133900	Tegument 1	3.00877	#fb8500	BP
GO:0009063	cellular amino acid catabolic process	12	3	0.23	0.00129	Smp_007760,Smp_104330,Smp_133900	Tegument 1	2.88941	#fb8500	BP
GO:0007015	actin filament organization	33	4	0.63	0.00332	Smp_025860,Smp_037230,Smp_073720,Smp_195080	Tegument 1	2.47886	#fb8500	BP
GO:1901136	carbohydrate derivative catabolic proces...	18	3	0.34	0.00439	Smp_308140,Smp_314170,Smp_348060	Tegument 1	2.35754	#fb8500	BP
GO:0006486	protein glycosylation	76	7	1.44	0.00593	Smp_005500,Smp_020770,Smp_054300,Smp_089240,Smp_322000,Smp_329700,Smp_335620	Tegument 1	2.22695	#fb8500	BP
GO:0009119	ribonucleoside metabolic process	8	6	0.15	0.01787	Smp_008360,Smp_008400,Smp_028190,Smp_054360,Smp_103560,Smp_308140	Tegument 1	1.74788	#fb8500	BP
GO:0006487	protein N-linked glycosylation	13	2	0.25	0.02429	Smp_322000,Smp_329700	Tegument 1	1.61457	#fb8500	BP
GO:0009066	aspartate family amino acid metabolic pr...	7	2	0.13	0.03724	Smp_028190,Smp_104330	Tegument 1	1.42899	#fb8500	BP
GO:0006099	tricarboxylic acid cycle	19	2	0.36	0.0495	Smp_044970,Smp_104330	Tegument 1	1.30539	#fb8500	BP
GO:0005509	calcium ion binding	226	14	3.92	2.8e-05	Smp_025380,Smp_026560,Smp_030370,Smp_062250,Smp_074140,Smp_077720,Smp_086480,Smp_124520,Smp_144560,Smp_147410,Smp_245530,Smp_335180,Smp_337020,Smp_340310	Tegument 1	4.55284	#fb8500	MF
GO:0004222	metalloendopeptidase activity	56	6	0.97	0.00037	Smp_173160,Smp_327910,Smp_327920,Smp_328140,Smp_328150,Smp_343980	Tegument 1	3.4318	#fb8500	MF
GO:0016763	pentosyltransferase activity	19	5	0.33	0.0015	Smp_028190,Smp_054360,Smp_103560,Smp_304260,Smp_308140	Tegument 1	2.82391	#fb8500	MF
GO:0016860	intramolecular oxidoreductase activity	9	3	0.16	0.00171	Smp_056760,Smp_079770,Smp_148770	Tegument 1	2.767	#fb8500	MF
GO:0004731	purine-nucleoside phosphorylase activity	5	2	0.09	0.00287	Smp_028190,Smp_304260	Tegument 1	2.54212	#fb8500	MF
GO:0019206	nucleoside kinase activity	5	2	0.09	0.00287	Smp_008360,Smp_008400	Tegument 1	2.54212	#fb8500	MF
GO:0051015	actin filament binding	20	3	0.35	0.00464	Smp_008660,Smp_037230,Smp_329430	Tegument 1	2.33348	#fb8500	MF
GO:1901681	sulfur compound binding	9	2	0.16	0.00988	Smp_044970,Smp_247460	Tegument 1	2.00524	#fb8500	MF
GO:0046872	metal ion binding	962	30	16.67	0.02695	Smp_003280,Smp_008070,Smp_025380,Smp_026560,Smp_030370,Smp_047640,Smp_062250,Smp_074140,Smp_077720,Smp_086480,Smp_089240,Smp_103560,Smp_124520,Smp_133900,Smp_144560,Smp_145300,Smp_147410,Smp_157870,Smp_173160,Smp_245530,Smp_323820,Smp_327910,Smp_327920,Smp_328140,Smp_328150,Smp_335180,Smp_335620,Smp_337020,Smp_340310,Smp_343980	Tegument 1	1.56944	#fb8500	MF
GO:0016417	S-acyltransferase activity	17	2	0.29	0.03408	Smp_038340,Smp_104330	Tegument 1	1.4675	#fb8500	MF
GO:0006412	translation	241	44	4.13	< 1e-30	Smp_007900,Smp_011570,Smp_012750,Smp_014650,Smp_017280,Smp_018990,Smp_021140,Smp_022640,Smp_024850,Smp_027610,Smp_031310,Smp_032260,Smp_032760,Smp_035790,Smp_035800,Smp_039400,Smp_041650,Smp_041980,Smp_050280,Smp_050940,Smp_053830,Smp_060090,Smp_061200,Smp_063350,Smp_066990,Smp_074470,Smp_074780,Smp_076740,Smp_084460,Smp_085300,Smp_089430,Smp_090230,Smp_091640,Smp_096750,Smp_098960,Smp_105320,Smp…	Tegument 2	30	#7851a9	BP
GO:0007017	microtubule-based process	165	12	2.83	9.1e-07	Smp_051400,Smp_056780,Smp_086480,Smp_095480,Smp_174510,Smp_200180,Smp_200190,Smp_201060,Smp_302860,Smp_312630,Smp_320210,Smp_337020	Tegument 2	6.04096	#7851a9	BP
GO:0006166	purine ribonucleoside salvage	7	4	0.12	2.7e-06	Smp_008360,Smp_028190,Smp_054360,Smp_103560	Tegument 2	5.56864	#7851a9	BP
GO:0106380	purine ribonucleotide salvage	6	3	0.1	9.3e-05	Smp_008360,Smp_054360,Smp_103560	Tegument 2	4.03152	#7851a9	BP
GO:0006167	AMP biosynthetic process	6	2	0.1	0.0042	Smp_008360,Smp_054360	Tegument 2	2.37675	#7851a9	BP
GO:0009119	ribonucleoside metabolic process	8	5	0.14	0.0162	Smp_008360,Smp_028190,Smp_054360,Smp_103560,Smp_308140	Tegument 2	1.79048	#7851a9	BP
GO:0043173	nucleotide salvage	9	4	0.15	0.0486	Smp_008360,Smp_054360,Smp_103560,Smp_308140	Tegument 2	1.31336	#7851a9	BP
GO:0003735	structural constituent of ribosome	125	43	1.85	< 1e-30	Smp_007900,Smp_011570,Smp_012750,Smp_014650,Smp_017280,Smp_018990,Smp_021140,Smp_022640,Smp_024850,Smp_027610,Smp_031310,Smp_032260,Smp_032760,Smp_035790,Smp_035800,Smp_041650,Smp_041980,Smp_050280,Smp_050940,Smp_053830,Smp_060090,Smp_061200,Smp_063350,Smp_066990,Smp_074470,Smp_074780,Smp_076740,Smp_084460,Smp_085300,Smp_089430,Smp_090230,Smp_091640,Smp_096750,Smp_098960,Smp_105320,Smp_130850,Smp…	Tegument 2	30	#7851a9	MF
GO:0016763	pentosyltransferase activity	19	5	0.28	0.00094	Smp_028190,Smp_054360,Smp_103560,Smp_304260,Smp_308140	Tegument 2	3.02687	#7851a9	MF
GO:0019843	rRNA binding	16	3	0.24	0.00153	Smp_011570,Smp_018990,Smp_035800	Tegument 2	2.81531	#7851a9	MF
GO:0004731	purine-nucleoside phosphorylase activity	5	2	0.07	0.00211	Smp_028190,Smp_304260	Tegument 2	2.67572	#7851a9	MF
GO:0043022	ribosome binding	9	2	0.13	0.0073	Smp_039400,Smp_102040	Tegument 2	2.13668	#7851a9	MF
GO:0005509	calcium ion binding	226	8	3.35	0.01799	Smp_032950,Smp_074140,Smp_086480,Smp_136640,Smp_147410,Smp_335180,Smp_337020,Smp_347060	Tegument 2	1.74497	#7851a9	MF
GO:0006412	translation	241	136	34.13	< 1e-30	Smp_000480,Smp_001170,Smp_001500,Smp_003410,Smp_003700,Smp_003970,Smp_004940,Smp_006000,Smp_007900,Smp_011570,Smp_012530,Smp_012750,Smp_012980,Smp_013200,Smp_013470,Smp_014650,Smp_016050,Smp_017010,Smp_017280,Smp_018990,Smp_019440,Smp_021140,Smp_022640,Smp_024850,Smp_024880,Smp_027610,Smp_029820,Smp_030690,Smp_031310,Smp_031570,Smp_032260,Smp_032760,Smp_035790,Smp_035800,Smp_037120,Smp_038240,Smp…	Stem/germinal	30	#c40c18	BP
GO:0006364	rRNA processing	54	33	7.65	7.1e-12	Smp_002010,Smp_002230,Smp_004940,Smp_009340,Smp_012540,Smp_026300,Smp_028340,Smp_044280,Smp_045070,Smp_046680,Smp_050470,Smp_054120,Smp_055800,Smp_061950,Smp_064510,Smp_077020,Smp_083180,Smp_093320,Smp_093450,Smp_101450,Smp_105930,Smp_126910,Smp_131150,Smp_135120,Smp_144490,Smp_156780,Smp_162600,Smp_191160,Smp_246300,Smp_330330,Smp_333610,Smp_337090,Smp_340420	Stem/germinal	11.1487	#c40c18	BP
GO:0042254	ribosome biogenesis	83	56	11.75	9.8e-11	Smp_002010,Smp_002230,Smp_004940,Smp_005080,Smp_007970,Smp_009340,Smp_009690,Smp_012540,Smp_017640,Smp_021760,Smp_022140,Smp_026300,Smp_028340,Smp_044280,Smp_045070,Smp_046680,Smp_048660,Smp_050360,Smp_050470,Smp_054120,Smp_055800,Smp_061950,Smp_064510,Smp_077020,Smp_083180,Smp_083680,Smp_093320,Smp_093450,Smp_098330,Smp_098980,Smp_100030,Smp_101450,Smp_104660,Smp_105930,Smp_126910,Smp_131150,Smp…	Stem/germinal	10.0088	#c40c18	BP
GO:0006260	DNA replication	59	33	8.35	1.1e-09	Smp_009030,Smp_032500,Smp_037590,Smp_042210,Smp_046500,Smp_047610,Smp_050820,Smp_052390,Smp_054840,Smp_066260,Smp_067260,Smp_076660,Smp_079050,Smp_080530,Smp_087010,Smp_094140,Smp_096360,Smp_100380,Smp_121800,Smp_124120,Smp_124230,Smp_140530,Smp_143490,Smp_148930,Smp_154930,Smp_167540,Smp_172530,Smp_176260,Smp_247440,Smp_306080,Smp_315010,Smp_331790,Smp_347010	Stem/germinal	8.95861	#c40c18	BP
GO:0006457	protein folding	48	24	6.8	3.1e-09	Smp_004600,Smp_004990,Smp_008545,Smp_009390,Smp_017360,Smp_019050,Smp_021800,Smp_027880,Smp_030290,Smp_040130,Smp_041740,Smp_046090,Smp_054340,Smp_062790,Smp_063420,Smp_064860,Smp_073540,Smp_084080,Smp_096010,Smp_097380,Smp_106130,Smp_149900,Smp_155740,Smp_331810	Stem/germinal	8.50864	#c40c18	BP
GO:0006270	DNA replication initiation	11	9	1.56	9.1e-07	Smp_032500,Smp_037590,Smp_047610,Smp_054840,Smp_094140,Smp_143490,Smp_167540,Smp_172530,Smp_306080	Stem/germinal	6.04096	#c40c18	BP
GO:0042255	ribosome assembly	7	7	0.99	1.1e-06	Smp_007970,Smp_021760,Smp_028340,Smp_179180,Smp_198420,Smp_342910,Smp_343640	Stem/germinal	5.95861	#c40c18	BP
GO:0006396	RNA processing	276	107	39.08	9.9e-06	Smp_002010,Smp_002230,Smp_002550,Smp_004940,Smp_005080,Smp_007540,Smp_009340,Smp_011720,Smp_012540,Smp_012860,Smp_018280,Smp_019130,Smp_026300,Smp_028340,Smp_030180,Smp_031040,Smp_032060,Smp_033680,Smp_035280,Smp_038680,Smp_040560,Smp_044280,Smp_045070,Smp_045250,Smp_045730,Smp_046680,Smp_046980,Smp_050470,Smp_051230,Smp_054120,Smp_054450,Smp_054600,Smp_055800,Smp_056640,Smp_059810,Smp_060910,Smp…	Stem/germinal	5.00436	#c40c18	BP
GO:0006413	translational initiation	32	18	4.53	9.9e-06	Smp_000480,Smp_001170,Smp_001500,Smp_006000,Smp_012980,Smp_017010,Smp_019440,Smp_024880,Smp_074390,Smp_077070,Smp_078320,Smp_093750,Smp_095150,Smp_099320,Smp_198420,Smp_210570,Smp_333970,Smp_341010	Stem/germinal	5.00436	#c40c18	BP
GO:0006414	translational elongation	21	11	2.97	1.7e-05	Smp_003970,Smp_012530,Smp_029820,Smp_030690,Smp_039400,Smp_041980,Smp_073500,Smp_083410,Smp_148540,Smp_174680,Smp_308370	Stem/germinal	4.76955	#c40c18	BP
GO:0000398	mRNA splicing, via spliceosome	71	27	10.05	2.8e-05	Smp_011720,Smp_033680,Smp_038680,Smp_046980,Smp_056640,Smp_060910,Smp_064500,Smp_068420,Smp_068960,Smp_074370,Smp_078640,Smp_093100,Smp_104870,Smp_105860,Smp_106050,Smp_113620,Smp_129720,Smp_133940,Smp_135740,Smp_157680,Smp_159940,Smp_170230,Smp_205570,Smp_242060,Smp_319220,Smp_328180,Smp_337590	Stem/germinal	4.55284	#c40c18	BP
GO:0006123	mitochondrial electron transport, cytoch...	5	5	0.71	5.6e-05	Smp_021730,Smp_066200,Smp_128610,Smp_148800,Smp_179460	Stem/germinal	4.25181	#c40c18	BP
GO:0000470	maturation of LSU-rRNA	5	5	0.71	5.6e-05	Smp_004940,Smp_028340,Smp_055800,Smp_101450,Smp_330330	Stem/germinal	4.25181	#c40c18	BP
GO:0001732	formation of cytoplasmic translation ini...	12	7	1.7	0.00046	Smp_000480,Smp_001170,Smp_006000,Smp_012980,Smp_099320,Smp_210570,Smp_341010	Stem/germinal	3.33724	#c40c18	BP
GO:0007049	cell cycle	106	31	15.01	0.00055	Smp_016870,Smp_024900,Smp_032500,Smp_037400,Smp_045750,Smp_047610,Smp_054840,Smp_056350,Smp_058990,Smp_065150,Smp_068840,Smp_075110,Smp_090150,Smp_091480,Smp_094140,Smp_103950,Smp_124230,Smp_131070,Smp_137660,Smp_143490,Smp_153520,Smp_158910,Smp_161820,Smp_167540,Smp_168400,Smp_175210,Smp_306080,Smp_334160,Smp_342520,Smp_344090,Smp_345010	Stem/germinal	3.25964	#c40c18	BP
GO:0008380	RNA splicing	95	37	13.45	0.00072	Smp_002550,Smp_011720,Smp_033680,Smp_038680,Smp_046980,Smp_051230,Smp_054600,Smp_056640,Smp_060910,Smp_064500,Smp_068420,Smp_068960,Smp_074370,Smp_074870,Smp_075560,Smp_076880,Smp_078640,Smp_093100,Smp_103470,Smp_104870,Smp_105860,Smp_106050,Smp_113620,Smp_129720,Smp_133940,Smp_135740,Smp_140290,Smp_153720,Smp_157680,Smp_159940,Smp_170230,Smp_198750,Smp_205570,Smp_242060,Smp_319220,Smp_328180,Smp…	Stem/germinal	3.14267	#c40c18	BP
GO:0006401	RNA catabolic process	33	8	4.67	0.00101	Smp_040990,Smp_045730,Smp_058400,Smp_138280,Smp_157680,Smp_161980,Smp_331790,Smp_333030	Stem/germinal	2.99568	#c40c18	BP
GO:0042273	ribosomal large subunit biogenesis	10	9	1.42	0.00172	Smp_004940,Smp_028340,Smp_055800,Smp_098980,Smp_101450,Smp_198420,Smp_330330,Smp_342910,Smp_343640	Stem/germinal	2.76447	#c40c18	BP
GO:0009263	deoxyribonucleotide biosynthetic process	5	4	0.71	0.00177	Smp_001360,Smp_032810,Smp_055890,Smp_079240	Stem/germinal	2.75203	#c40c18	BP
GO:0000387	spliceosomal snRNP assembly	8	5	1.13	0.00217	Smp_038680,Smp_060910,Smp_068420,Smp_205570,Smp_337590	Stem/germinal	2.66354	#c40c18	BP
GO:0006397	mRNA processing	129	45	18.27	0.00309	Smp_002550,Smp_011720,Smp_019130,Smp_032060,Smp_033680,Smp_038680,Smp_045250,Smp_046980,Smp_051230,Smp_054600,Smp_056640,Smp_059810,Smp_060910,Smp_064500,Smp_064590,Smp_068420,Smp_068960,Smp_074370,Smp_075560,Smp_076880,Smp_078640,Smp_079730,Smp_084380,Smp_086460,Smp_093100,Smp_104870,Smp_105860,Smp_106050,Smp_113620,Smp_129720,Smp_133300,Smp_133940,Smp_135740,Smp_140290,Smp_153720,Smp_157680,Smp…	Stem/germinal	2.51004	#c40c18	BP
GO:0006351	transcription, DNA-templated	387	45	54.8	0.00322	Smp_004640,Smp_006250,Smp_006630,Smp_006850,Smp_007660,Smp_012530,Smp_024900,Smp_025340,Smp_026400,Smp_038300,Smp_039670,Smp_040710,Smp_042280,Smp_048970,Smp_049680,Smp_056360,Smp_067090,Smp_071830,Smp_072800,Smp_074230,Smp_084620,Smp_093310,Smp_098760,Smp_098950,Smp_099170,Smp_121640,Smp_125900,Smp_126370,Smp_128840,Smp_130680,Smp_130980,Smp_132030,Smp_153760,Smp_155360,Smp_159100,Smp_163620,Smp…	Stem/germinal	2.49214	#c40c18	BP
GO:0022618	ribonucleoprotein complex assembly	34	17	4.81	0.00405	Smp_000480,Smp_001170,Smp_006000,Smp_012980,Smp_028340,Smp_038680,Smp_060910,Smp_068420,Smp_099320,Smp_179180,Smp_191160,Smp_205570,Smp_210570,Smp_337590,Smp_341010,Smp_342910,Smp_343640	Stem/germinal	2.39254	#c40c18	BP
GO:0006406	mRNA export from nucleus	9	5	1.27	0.00431	Smp_001090,Smp_038300,Smp_060170,Smp_071000,Smp_086460	Stem/germinal	2.36552	#c40c18	BP
GO:0051028	mRNA transport	22	11	3.12	0.00539	Smp_001090,Smp_002550,Smp_038300,Smp_060170,Smp_071000,Smp_086460,Smp_097210,Smp_103100,Smp_323430,Smp_332950,Smp_341530	Stem/germinal	2.26841	#c40c18	BP
GO:0015986	ATP synthesis coupled proton transport	13	6	1.84	0.00556	Smp_000880,Smp_002880,Smp_033670,Smp_038100,Smp_039000,Smp_154530	Stem/germinal	2.25493	#c40c18	BP
GO:0001522	pseudouridine synthesis	14	6	1.98	0.00859	Smp_068920,Smp_086450,Smp_093320,Smp_191160,Smp_245240,Smp_340420	Stem/germinal	2.06601	#c40c18	BP
GO:0006418	tRNA aminoacylation for protein translat...	42	12	5.95	0.00871	Smp_038240,Smp_040800,Smp_041450,Smp_041600,Smp_053510,Smp_053610,Smp_063230,Smp_082860,Smp_104470,Smp_133280,Smp_138930,Smp_199340	Stem/germinal	2.05998	#c40c18	BP
GO:0006730	one-carbon metabolic process	7	4	0.99	0.00977	Smp_002080,Smp_028440,Smp_175230,Smp_179710	Stem/germinal	2.01011	#c40c18	BP
GO:0006334	nucleosome assembly	7	4	0.99	0.00977	Smp_033020,Smp_155060,Smp_162370,Smp_333660	Stem/germinal	2.01011	#c40c18	BP
GO:2000112	regulation of cellular macromolecule bio...	353	35	49.98	0.01104	Smp_006250,Smp_006630,Smp_012530,Smp_016050,Smp_024900,Smp_025340,Smp_026400,Smp_038300,Smp_039400,Smp_039670,Smp_042280,Smp_046500,Smp_048970,Smp_049680,Smp_051920,Smp_056360,Smp_074390,Smp_084620,Smp_093310,Smp_098760,Smp_099320,Smp_099630,Smp_125900,Smp_130980,Smp_155360,Smp_159100,Smp_167540,Smp_174680,Smp_176260,Smp_193440,Smp_211270,Smp_213300,Smp_311010,Smp_333160,Smp_346650	Stem/germinal	1.95703	#c40c18	BP
GO:0019646	aerobic electron transport chain	13	9	1.84	0.01694	Smp_021730,Smp_047060,Smp_053700,Smp_066200,Smp_128610,Smp_148800,Smp_179460,Smp_327730,Smp_337660	Stem/germinal	1.77109	#c40c18	BP
GO:0042775	mitochondrial ATP synthesis coupled elec...	13	9	1.84	0.01694	Smp_021730,Smp_047060,Smp_053700,Smp_066200,Smp_128610,Smp_148800,Smp_179460,Smp_327730,Smp_337660	Stem/germinal	1.77109	#c40c18	BP
GO:0045292	mRNA cis splicing, via spliceosome	8	4	1.13	0.01737	Smp_056640,Smp_068960,Smp_129720,Smp_337590	Stem/germinal	1.7602	#c40c18	BP
GO:0032508	DNA duplex unwinding	30	9	4.25	0.01932	Smp_032500,Smp_037590,Smp_054840,Smp_064050,Smp_094140,Smp_132690,Smp_143490,Smp_172530,Smp_199100	Stem/germinal	1.71399	#c40c18	BP
GO:0006405	RNA export from nucleus	11	7	1.56	0.01978	Smp_001090,Smp_038300,Smp_043070,Smp_060170,Smp_071000,Smp_086460,Smp_137650	Stem/germinal	1.70377	#c40c18	BP
GO:0009132	nucleoside diphosphate metabolic process	22	4	3.12	0.02008	Smp_001360,Smp_022400,Smp_032810,Smp_092750	Stem/germinal	1.69724	#c40c18	BP
GO:0019692	deoxyribose phosphate metabolic process	5	3	0.71	0.02263	Smp_001360,Smp_032810,Smp_079240	Stem/germinal	1.64532	#c40c18	BP
GO:0007127	meiosis I	5	3	0.71	0.02263	Smp_058990,Smp_068840,Smp_124230	Stem/germinal	1.64532	#c40c18	BP
GO:0030150	protein import into mitochondrial matrix	5	3	0.71	0.02263	Smp_042560,Smp_158380,Smp_302800	Stem/germinal	1.64532	#c40c18	BP
GO:0006544	glycine metabolic process	5	3	0.71	0.02263	Smp_165780,Smp_175230,Smp_179710	Stem/germinal	1.64532	#c40c18	BP
GO:0006415	translational termination	5	3	0.71	0.02263	Smp_039400,Smp_066630,Smp_311610	Stem/germinal	1.64532	#c40c18	BP
GO:0006221	pyrimidine nucleotide biosynthetic proce...	18	4	2.55	0.02272	Smp_001360,Smp_032810,Smp_079240,Smp_092750	Stem/germinal	1.64359	#c40c18	BP
GO:0006606	protein import into nucleus	9	4	1.27	0.02782	Smp_001090,Smp_033760,Smp_160850,Smp_245030	Stem/germinal	1.55564	#c40c18	BP
GO:0022900	electron transport chain	39	15	5.52	0.03992	Smp_005290,Smp_018020,Smp_021730,Smp_047060,Smp_053700,Smp_061870,Smp_066200,Smp_092490,Smp_092570,Smp_128610,Smp_148800,Smp_179460,Smp_207000,Smp_327730,Smp_337660	Stem/germinal	1.39881	#c40c18	BP
GO:0031124	mRNA 3'-end processing	11	4	1.56	0.04049	Smp_019130,Smp_045250,Smp_079730,Smp_340070	Stem/germinal	1.39265	#c40c18	BP
GO:0035246	peptidyl-arginine N-methylation	6	3	0.85	0.04055	Smp_029240,Smp_070340,Smp_171150	Stem/germinal	1.39201	#c40c18	BP
GO:0090503	RNA phosphodiester bond hydrolysis, exon...	6	3	0.85	0.04055	Smp_131150,Smp_133300,Smp_161980	Stem/germinal	1.39201	#c40c18	BP
GO:0002098	tRNA wobble uridine modification	10	4	1.42	0.04128	Smp_030180,Smp_035280,Smp_040560,Smp_115450	Stem/germinal	1.38426	#c40c18	BP
GO:0003735	structural constituent of ribosome	125	97	16.54	< 1e-30	Smp_003410,Smp_003700,Smp_004940,Smp_007900,Smp_011570,Smp_012750,Smp_013200,Smp_013470,Smp_014650,Smp_017280,Smp_018990,Smp_021140,Smp_022640,Smp_024850,Smp_027610,Smp_029820,Smp_031310,Smp_031570,Smp_032260,Smp_032760,Smp_035790,Smp_035800,Smp_037120,Smp_038510,Smp_041650,Smp_041980,Smp_042090,Smp_044580,Smp_047200,Smp_050280,Smp_050940,Smp_051260,Smp_053130,Smp_053830,Smp_055050,Smp_060090,Smp…	Stem/germinal	30	#c40c18	MF
GO:0003723	RNA binding	403	154	53.31	2e-20	Smp_000480,Smp_001170,Smp_001500,Smp_002010,Smp_002550,Smp_003970,Smp_005080,Smp_005260,Smp_006000,Smp_006320,Smp_006440,Smp_007540,Smp_007630,Smp_009310,Smp_009340,Smp_011570,Smp_012530,Smp_012980,Smp_013360,Smp_013470,Smp_015690,Smp_016050,Smp_017010,Smp_018990,Smp_019440,Smp_021760,Smp_024880,Smp_027610,Smp_028340,Smp_030690,Smp_030830,Smp_032060,Smp_035030,Smp_035310,Smp_035800,Smp_036270,Smp…	Stem/germinal	19.699	#c40c18	MF
GO:0051082	unfolded protein binding	25	16	3.31	4.8e-09	Smp_004600,Smp_004990,Smp_009390,Smp_017360,Smp_027880,Smp_030290,Smp_041740,Smp_046090,Smp_054340,Smp_063420,Smp_073540,Smp_096010,Smp_106130,Smp_149900,Smp_155740,Smp_331810	Stem/germinal	8.31876	#c40c18	MF
GO:0003743	translation initiation factor activity	30	17	3.97	2.2e-08	Smp_000480,Smp_001170,Smp_001500,Smp_006000,Smp_012980,Smp_017010,Smp_019440,Smp_024880,Smp_077070,Smp_078320,Smp_093750,Smp_095150,Smp_099320,Smp_198420,Smp_210570,Smp_333970,Smp_341010	Stem/germinal	7.65758	#c40c18	MF
GO:0016887	ATP hydrolysis activity	149	45	19.71	3.1e-08	Smp_003660,Smp_004600,Smp_004990,Smp_008545,Smp_012470,Smp_017360,Smp_032500,Smp_033710,Smp_034190,Smp_035030,Smp_037590,Smp_041740,Smp_042270,Smp_046090,Smp_050570,Smp_054340,Smp_054840,Smp_063420,Smp_064050,Smp_066260,Smp_088950,Smp_090440,Smp_094020,Smp_094140,Smp_095920,Smp_096360,Smp_097380,Smp_097660,Smp_106130,Smp_126490,Smp_132690,Smp_133120,Smp_136740,Smp_140530,Smp_143490,Smp_149900,Smp…	Stem/germinal	7.50864	#c40c18	MF
GO:0019843	rRNA binding	16	11	2.12	4.7e-07	Smp_002010,Smp_011570,Smp_018990,Smp_028340,Smp_035800,Smp_061950,Smp_102820,Smp_156780,Smp_180000,Smp_347110,Smp_347190	Stem/germinal	6.3279	#c40c18	MF
GO:0003676	nucleic acid binding	945	253	125.02	5.8e-07	Smp_000480,Smp_001170,Smp_001500,Smp_002010,Smp_002550,Smp_003660,Smp_003970,Smp_005080,Smp_005260,Smp_006000,Smp_006320,Smp_006440,Smp_006630,Smp_007540,Smp_007630,Smp_007660,Smp_008140,Smp_008830,Smp_009310,Smp_009340,Smp_011570,Smp_012530,Smp_012800,Smp_012980,Smp_013360,Smp_013470,Smp_015690,Smp_016050,Smp_017010,Smp_018990,Smp_019430,Smp_019440,Smp_021760,Smp_024880,Smp_026400,Smp_027610,Smp…	Stem/germinal	6.23657	#c40c18	MF
GO:0003746	translation elongation factor activity	9	8	1.19	7.2e-07	Smp_003970,Smp_012530,Smp_030690,Smp_039400,Smp_073500,Smp_083410,Smp_148540,Smp_308370	Stem/germinal	6.14267	#c40c18	MF
GO:0030515	snoRNA binding	7	6	0.93	3.3e-05	Smp_048660,Smp_053470,Smp_093320,Smp_093450,Smp_246300,Smp_248170	Stem/germinal	4.48149	#c40c18	MF
GO:0004364	glutathione transferase activity	13	7	1.72	0.00057	Smp_030690,Smp_083410,Smp_138930,Smp_152710,Smp_176760,Smp_306860,Smp_333010	Stem/germinal	3.24413	#c40c18	MF
GO:0003724	RNA helicase activity	42	14	5.56	0.00065	Smp_003660,Smp_027970,Smp_033710,Smp_034190,Smp_035030,Smp_090440,Smp_094020,Smp_095920,Smp_097660,Smp_133120,Smp_154320,Smp_157800,Smp_213800,Smp_333030	Stem/germinal	3.18709	#c40c18	MF
GO:0031072	heat shock protein binding	7	5	0.93	0.00067	Smp_064860,Smp_072900,Smp_083080,Smp_096010,Smp_155480	Stem/germinal	3.17393	#c40c18	MF
GO:0003899	DNA-directed 5'-3' RNA polymerase activi...	21	9	2.78	0.00078	Smp_004640,Smp_040710,Smp_099170,Smp_126370,Smp_128840,Smp_130680,Smp_132030,Smp_153760,Smp_174370	Stem/germinal	3.10791	#c40c18	MF
GO:0008080	N-acetyltransferase activity	19	6	2.51	0.00136	Smp_006780,Smp_048260,Smp_085500,Smp_115340,Smp_144490,Smp_178700	Stem/germinal	2.86646	#c40c18	MF
GO:0140492	metal-dependent deubiquitinase activity	8	5	1.06	0.00158	Smp_026630,Smp_078320,Smp_126690,Smp_210570,Smp_213550	Stem/germinal	2.80134	#c40c18	MF
GO:0070122	isopeptidase activity	8	5	1.06	0.00158	Smp_026630,Smp_078320,Smp_126690,Smp_210570,Smp_213550	Stem/germinal	2.80134	#c40c18	MF
GO:0000049	tRNA binding	23	9	3.04	0.0017	Smp_038240,Smp_040560,Smp_041600,Smp_073620,Smp_085500,Smp_095150,Smp_137650,Smp_175950,Smp_309660	Stem/germinal	2.76955	#c40c18	MF
GO:0004812	aminoacyl-tRNA ligase activity	44	13	5.82	0.00264	Smp_023360,Smp_038240,Smp_040800,Smp_041450,Smp_041600,Smp_053510,Smp_053610,Smp_063230,Smp_082860,Smp_104470,Smp_133280,Smp_138930,Smp_199340	Stem/germinal	2.5784	#c40c18	MF
GO:0003714	transcription corepressor activity	9	5	1.19	0.00318	Smp_042280,Smp_049680,Smp_098760,Smp_125900,Smp_211270	Stem/germinal	2.49757	#c40c18	MF
GO:0004298	threonine-type endopeptidase activity	10	5	1.32	0.00567	Smp_056500,Smp_070930,Smp_074500,Smp_121430,Smp_212880	Stem/germinal	2.24642	#c40c18	MF
GO:0051087	chaperone binding	10	5	1.32	0.00567	Smp_010160,Smp_062790,Smp_083080,Smp_158380,Smp_168350	Stem/germinal	2.24642	#c40c18	MF
GO:0046933	proton-transporting ATP synthase activit...	7	4	0.93	0.00763	Smp_002880,Smp_033670,Smp_038100,Smp_039000	Stem/germinal	2.11748	#c40c18	MF
GO:0003678	DNA helicase activity	29	9	3.84	0.01004	Smp_032500,Smp_037590,Smp_054840,Smp_064050,Smp_094140,Smp_132690,Smp_143490,Smp_172530,Smp_199100	Stem/germinal	1.99827	#c40c18	MF
GO:0003677	DNA binding	401	63	53.05	0.0129	Smp_006630,Smp_007660,Smp_008830,Smp_012800,Smp_026400,Smp_032500,Smp_033050,Smp_037590,Smp_040020,Smp_040710,Smp_042210,Smp_046500,Smp_050820,Smp_051320,Smp_054840,Smp_058350,Smp_058990,Smp_059710,Smp_066260,Smp_067260,Smp_074610,Smp_075120,Smp_076660,Smp_079050,Smp_080530,Smp_082240,Smp_084620,Smp_086860,Smp_087010,Smp_093310,Smp_094140,Smp_096360,Smp_098950,Smp_100090,Smp_108390,Smp_121640,Smp…	Stem/germinal	1.88941	#c40c18	MF
GO:0004176	ATP-dependent peptidase activity	5	3	0.66	0.01875	Smp_126490,Smp_165550,Smp_210400	Stem/germinal	1.727	#c40c18	MF
GO:0031369	translation initiation factor binding	5	3	0.66	0.01875	Smp_000480,Smp_074390,Smp_078320	Stem/germinal	1.727	#c40c18	MF
GO:0003725	double-stranded RNA binding	5	3	0.66	0.01875	Smp_035030,Smp_103010,Smp_138280	Stem/germinal	1.727	#c40c18	MF
GO:0005524	ATP binding	677	107	89.56	0.02129	Smp_001360,Smp_002080,Smp_002880,Smp_003660,Smp_004600,Smp_004990,Smp_008545,Smp_008830,Smp_009030,Smp_009600,Smp_012470,Smp_017360,Smp_018280,Smp_019130,Smp_022140,Smp_023360,Smp_027970,Smp_032500,Smp_032810,Smp_033710,Smp_034190,Smp_035030,Smp_035280,Smp_037590,Smp_038100,Smp_038240,Smp_040800,Smp_041450,Smp_041600,Smp_041740,Smp_042270,Smp_046090,Smp_050570,Smp_051010,Smp_053510,Smp_053610,Smp…	Stem/germinal	1.67182	#c40c18	MF
GO:0016538	cyclin-dependent protein serine/threonin...	9	4	1.19	0.02209	Smp_039670,Smp_045750,Smp_130980,Smp_158910	Stem/germinal	1.6558	#c40c18	MF
GO:0043022	ribosome binding	9	4	1.19	0.02209	Smp_039400,Smp_099320,Smp_102040,Smp_198420	Stem/germinal	1.6558	#c40c18	MF
GO:0051537	2 iron, 2 sulfur cluster binding	9	4	1.19	0.02209	Smp_061870,Smp_082570,Smp_207000,Smp_328650	Stem/germinal	1.6558	#c40c18	MF
GO:0016274	protein-arginine N-methyltransferase act...	6	3	0.79	0.03384	Smp_029240,Smp_070340,Smp_171150	Stem/germinal	1.47057	#c40c18	MF
GO:0016893	endonuclease activity, active with eithe...	11	4	1.46	0.0477	Smp_031040,Smp_138280,Smp_246560,Smp_331790	Stem/germinal	1.32148	#c40c18	MF

## Sheet: Table S6
Table S6. Differentially expressed genes between Tegument 1 and Tegument 2 - upregulated genes in Tegument 1 compared to Tegument 2
	gene	p_val	avg_log2FC	pct.1*	pct.2**	p_val_adj	description	seqid		*proportion of cells in Tegument 1 expressing the indicated genes
1	Smp_327370	1.73e-23	2.50327	0.993	0.636	1.7e-19	NA	SM_V9_2		**proportion of cells in Tegument 2 expressing the indicated genes
2	Smp_329780	1.98e-21	2.55657	0.971	0.545	1.95e-17	NA	SM_V9_PAR2
3	Smp_328760	1.94e-20	3.79516	0.884	0.273	1.91e-16	NA	SM_V9_3
4	Smp_173350	2.58e-20	3.06465	0.935	0.424	2.54e-16	Egg protein CP391S-like	SM_V9_1
5	Smp_344440	3.66e-20	2.11743	0.964	0.591	3.61e-16	Tetraspanin	SM_V9_1
6	Smp_348500	4.62e-20	3.01983	0.906	0.273	4.54e-16	NA	SM_V9_3
7	Smp_337820	6.43e-19	2.50316	0.877	0.227	6.33e-15	NA	SM_V9_7
8	Smp_327540	2.73e-18	2.13818	0.971	0.606	2.69e-14	NA	SM_V9_2
9	Smp_102020	6.39e-17	2.47099	0.87	0.273	6.29e-13	NA	SM_V9_5
11	Smp_056460	2.1e-16	1.69206	0.986	0.682	2.07e-12	NA	SM_V9_5
12	Smp_153370	4.77e-16	2.72508	0.812	0.197	4.7e-12	NA	SM_V9_5
13	Smp_328770	2.51e-15	2.49391	0.913	0.455	2.47e-11	NA	SM_V9_3
14	Smp_032670	2.18e-14	1.12928	1	0.939	2.14e-10	Egg protein C122-like	SM_V9_2
15	Smp_202700	2.92e-14	2.3101	0.739	0.136	2.87e-10	NA	SM_V9_PAR1
16	Smp_336400	4.87e-14	2.69424	0.659	0.076	4.79e-10	NA	SM_V9_1
17	Smp_079770	1.33e-13	1.59511	0.906	0.47	1.31e-09	Protein disulfide-isomerase	SM_V9_3
18	Smp_194130	1.78e-13	2.66452	0.652	0.061	1.75e-09	Egg protein CP391S-like	SM_V9_4
19	Smp_329690	3.27e-13	2.32493	0.92	0.652	3.22e-09	NA	SM_V9_4
21	Smp_322230	4.58e-13	1.22857	0.986	0.864	4.51e-09	NA	SM_V9_ZSR
23	Smp_173160	6.3e-13	2.26531	0.667	0.121	6.2e-09	Family M13 unassigned peptidase (M13 family)	SM_V9_2
24	Smp_327910	1.88e-12	2.55097	0.63	0.076	1.85e-08	NA	SM_V9_2
28	Smp_343490	9.49e-12	2.51334	0.551	0.045	9.34e-08	NA	SM_V9_6
30	Smp_302810	1.69e-11	2.48489	0.594	0.091	1.66e-07	Aamy domain-containing protein	SM_V9_4
31	Smp_303290	1.75e-11	1.74313	0.812	0.318	1.72e-07	Tetraspanin	SM_V9_1
33	Smp_335380	3.19e-11	1.84492	0.761	0.273	3.14e-07	NA	SM_V9_2
36	Smp_328140	5.01e-11	2.56761	0.594	0.091	4.93e-07	NA	SM_V9_2
39	Smp_327490	1.56e-10	1.74522	0.848	0.47	1.54e-06	NA	SM_V9_2
40	Smp_343480	1.57e-10	1.84811	0.674	0.197	1.54e-06	NA	SM_V9_6
43	Smp_121230	2.59e-10	2.51794	0.5	0.03	2.55e-06	NA	SM_V9_7
44	Smp_328150	3.02e-10	2.52455	0.551	0.091	2.98e-06	NA	SM_V9_2
46	Smp_329700	5.97e-10	1.66476	0.819	0.364	5.88e-06	Dolichyl-diphosphooligosaccharide--protein glycosyltransferase subunit 2	SM_V9_4
50	Smp_017430	1.09e-09	1.30119	0.862	0.545	1.07e-05	Tetraspanin	SM_V9_1
51	Smp_027340	1.23e-09	1.89444	0.638	0.167	1.21e-05	Putative insulin-inducedprotein	SM_V9_4
52	Smp_093070	1.88e-09	2.24594	0.457	0.03	1.85e-05	NA	SM_V9_5
53	Smp_330600	1.92e-09	0.720362	0.993	0.939	1.89e-05	NA	SM_V9_5
54	Smp_085410	2.05e-09	2.0251	0.819	0.47	2.02e-05	NA	SM_V9_2
55	Smp_201330	2.51e-09	2.06	0.565	0.121	2.47e-05	Smp_201330	SM_V9_5
58	Smp_324360	5.55e-09	1.48716	0.797	0.409	5.46e-05	NA	SM_V9_PAR2
59	Smp_179970	6.78e-09	2.5062	0.449	0.045	6.67e-05	Egg protein CP391S-like	SM_V9_1
60	Smp_343980	7.08e-09	2.18609	0.406	0.015	6.97e-05	NA	SM_V9_2
62	Smp_030370	7.66e-09	0.997939	0.942	0.591	7.54e-05	Calreticulin	SM_V9_ZSR
67	Smp_169090	1.15e-08	1.96292	0.696	0.273	0.0001129	NA	SM_V9_2
68	Smp_144560	1.36e-08	2.30623	0.486	0.091	0.00013396	Putative nucleobindin	SM_V9_1
69	Smp_049550	1.45e-08	1.63109	0.688	0.273	0.00014274	Putative heat shock protein 70 (Hsp70)	SM_V9_1
70	Smp_056760	1.49e-08	1.42719	0.754	0.333	0.00014635	Protein disulfide-isomerase	SM_V9_5
71	Smp_144840	1.53e-08	1.57449	0.696	0.303	0.00015047	Putative thioredoxin-like protein	SM_V9_7
72	Smp_327780	1.62e-08	1.3315	0.63	0.197	0.0001599	NA	SM_V9_2
73	Smp_133400	2.03e-08	2.15067	0.37	0	0.00019942	NA	SM_V9_5
74	Smp_158570	2.53e-08	2.35375	0.536	0.136	0.00024863	NA	SM_V9_1
75	Smp_900090	3.94e-08	0.922189	0.877	0.47	0.0003874	NADH dehydrogenase subunit 4	SM_V9_MITO
77	Smp_347160	5.06e-08	1.54826	0.616	0.197	0.00049802	NA	SM_V9_6
78	Smp_318350	6.38e-08	1.87835	0.449	0.061	0.00062785	NA	SM_V9_7
79	Smp_900040	6.5e-08	1.3283	0.594	0.152	0.0006394	NADH dehydrogenase subunit 2 (mitochondrion)	SM_V9_MITO
81	Smp_190940	8.25e-08	1.32122	0.725	0.288	0.00081173	NA	SM_V9_3
84	Smp_179390	1.3e-07	2.35344	0.355	0.015	0.00127505	NA	SM_V9_6
85	Smp_342770	1.3e-07	1.95675	0.464	0.091	0.0012832	NA	SM_V9_5
86	Smp_340140	1.41e-07	2.18395	0.449	0.076	0.00139151	NA	SM_V9_7
87	Smp_031730	1.6e-07	1.7891	0.565	0.182	0.00157947	Signal peptidase complex catalytic subunit SEC11	SM_V9_7
91	Smp_070380	3.03e-07	1.31146	0.652	0.258	0.00298471	NA	SM_V9_PAR2
92	Smp_314670	3.07e-07	1.35442	0.645	0.258	0.00302347	NA	SM_V9_5
93	Smp_154590	3.49e-07	1.60269	0.37	0.03	0.00343495	NA	SM_V9_5
94	Smp_346850	3.72e-07	1.59101	0.471	0.106	0.00365791	NA	SM_V9_5
95	Smp_137710	3.89e-07	1.40977	0.652	0.258	0.00382487	Putative drug transporter	SM_V9_2
96	Smp_046250	5.1e-07	1.43398	0.551	0.167	0.00502173	Putative copii-coated vesicle membrane protein P24	SM_V9_2
97	Smp_315650	5.48e-07	1.84743	0.341	0.015	0.00539187	NA	SM_V9_5
98	Smp_335620	5.88e-07	1.70659	0.406	0.061	0.00578283	Dolichyl-diphosphooligosaccharide--protein glycotransferase	SM_V9_1
99	Smp_900020	7.27e-07	0.90012	0.543	0.136	0.00715184	NADH dehydrogenase subunit 6 (mitochondrion)	SM_V9_MITO
100	Smp_072950	7.5e-07	1.7162	0.399	0.061	0.00738212	Putative transmembrane transport protein	SM_V9_1
101	Smp_078800	9.34e-07	1.6959	0.442	0.091	0.00918786	Putative dnaj homolog subfamily B member	SM_V9_3
102	Smp_331130	9.97e-07	1.7442	0.435	0.091	0.00981304	NA	SM_V9_6
103	Smp_032320	1.1e-06	1.65601	0.384	0.061	0.0108433	Putative serine/arginine rich splicing factor	SM_V9_PAR2
105	Smp_074000	1.16e-06	1.29662	0.565	0.182	0.0114355	NA	SM_V9_3
106	Smp_340150	1.24e-06	1.11556	0.638	0.242	0.01222	NA	SM_V9_7
107	Smp_085240	1.51e-06	1.22753	0.536	0.167	0.0148816	Diacylglycerol pyrophosphate (Phosphatidic acid) phosphatase 1	SM_V9_ZSR
108	Smp_314170	1.8e-06	1.49305	0.37	0.045	0.0176772	NA	SM_V9_6
109	Smp_317730	1.83e-06	1.12204	0.746	0.409	0.0180393	NA	SM_V9_6
111	Smp_328750	1.89e-06	1.65447	0.312	0.015	0.0186429	NA	SM_V9_3
113	Smp_046290	1.99e-06	1.23715	0.536	0.167	0.0195872	Putative marvel-containing potential lipid raft-associated protein	SM_V9_6
114	Smp_054300	2.01e-06	1.39254	0.283	0	0.0197361	Putative alpha(1,3)fucosyltransferase	SM_V9_PAR2
115	Smp_044750	2.01e-06	1.28642	0.37	0.045	0.0197991	Putative marvel-containing potential lipid raft-associated protein	SM_V9_5
118	Smp_044000	2.16e-06	1.19411	0.681	0.303	0.0212135	Putative bax inhibitor	SM_V9_1
122	Smp_009810	2.56e-06	1.3489	0.536	0.182	0.0252227	Branching Xylosyltransferase	SM_V9_1
123	Smp_334550	2.59e-06	1.79758	0.732	0.561	0.0255355	NA	SM_V9_5
124	Smp_105680	2.88e-06	1.49364	0.449	0.106	0.0283296	Dolichyl-diphosphooligosaccharide--protein glycosyltransferase subunit 1	SM_V9_3
125	Smp_317720	3.2e-06	0.984899	0.804	0.606	0.0315017	NA	SM_V9_6
126	Smp_204710	3.24e-06	1.45616	0.326	0.03	0.0318969	Smp_204710	SM_V9_3
127	Smp_054010	3.52e-06	1.63237	0.326	0.03	0.0346662	Putative cationic amino acid transporter	SM_V9_4
128	Smp_348380	3.56e-06	1.84714	0.667	0.485	0.0350497	NA	SM_V9_5
130	Smp_162040	4.17e-06	1.50426	0.377	0.061	0.0410118	Transmembrane 9 superfamily member	SM_V9_1
132	Smp_053820	4.6e-06	1.0347	0.493	0.121	0.0452394	Putative preprotein translocase secy subunit (Sec61)	SM_V9_4
133	Smp_320510	5.24e-06	1.81849	0.406	0.106	0.0515555	NA	SM_V9_1
135	Smp_043150	5.83e-06	1.34204	0.406	0.091	0.0573556	Putative smirv1 protein; Putative smirv1 protein; SmIrV1 protein; SmIrV1 protein; SmIrV1 protein	SM_V9_4
136	Smp_035470	6.13e-06	1.80649	0.449	0.136	0.0603568	Dolichyl-diphosphooligosaccharide--protein glycosyltransferase 48 kDa subunit	SM_V9_1
140	Smp_070370	7.63e-06	1.7169	0.377	0.076	0.0751432	NA	SM_V9_PAR2
141	Smp_037230	7.65e-06	1.18507	0.645	0.273	0.075314	Fimbrin, putative	SM_V9_4
142	Smp_900110	8.35e-06	0.84576	0.667	0.273	0.0821885	NADH dehydrogenase subunit 1	SM_V9_MITO
143	Smp_347490	8.69e-06	1.8013	0.283	0.015	0.0855028	NA	SM_V9_2
146	Smp_082620	1.46e-05	1.28625	0.399	0.106	0.143585	CAAX prenyl protease	SM_V9_2
147	Smp_140180	1.6e-05	1.32714	0.435	0.121	0.15779	Putative cop-coated vesicle membrane protein P24 (Emp24/gp25l family)	SM_V9_7
150	Smp_147470	1.8e-05	1.24725	0.261	0.015	0.177166	Putative leucine-rich transmembrane proteins	SM_V9_ZSR
151	Smp_104330	1.87e-05	1.4144	0.341	0.061	0.184426	Dihydrolipoyllysine-residue succinyltransferase component of 2-oxoglutarate dehydrogenase complex, mitochondrial	SM_V9_2
152	Smp_092810	2.03e-05	1.30399	0.297	0.03	0.200203	NA	SM_V9_3
153	Smp_099890	2.07e-05	0.983184	0.638	0.288	0.203617	Receptor expression-enhancing protein	SM_V9_1
154	Smp_327920	2.08e-05	1.37739	0.268	0.015	0.205176	NA	SM_V9_2
155	Smp_156550	2.32e-05	1.66212	0.384	0.106	0.228243	Alpha-amylase, putative	SM_V9_2
156	Smp_900000	2.47e-05	1.01685	0.536	0.197	0.243139	Cytochrome c oxidase subunit 1	SM_V9_MITO
157	Smp_317740	2.51e-05	1.03229	0.87	0.742	0.24702	NA	SM_V9_6
158	Smp_267000	2.56e-05	1.28009	0.377	0.091	0.252002	NA	SM_V9_4
159	Smp_245370	2.63e-05	1.13643	0.572	0.242	0.25837	NA	SM_V9_ZSR
160	Smp_248030	2.65e-05	1.14669	0.319	0.045	0.261201	NA	SM_V9_6
161	Smp_175420	2.71e-05	1.30304	0.507	0.197	0.266906	Signal peptidase complex subunit 3	SM_V9_4
162	Smp_348060	2.83e-05	1.57638	0.362	0.091	0.278295	NA	SM_V9_7
163	Smp_172110	2.89e-05	1.08589	0.312	0.045	0.284585	Protein disulfide-isomerase	SM_V9_1
165	Smp_341380	2.94e-05	1.17152	0.522	0.212	0.289438	NA	SM_V9_5
166	Smp_327040	3.74e-05	1.21932	0.522	0.212	0.368142	NA	SM_V9_7
167	Smp_126750	3.92e-05	1.23954	0.312	0.061	0.386147	Transmembrane protein 86A, putative	SM_V9_4
168	Smp_128430	4.08e-05	1.29192	0.442	0.136	0.401632	NA	SM_V9_ZSR
171	Smp_333280	4.42e-05	2.06648	0.297	0.045	0.435171	NA	SM_V9_5
172	Smp_326090	4.66e-05	1.14046	0.217	0	0.458493	MFS domain-containing protein	SM_V9_3
176	Smp_034840	5.47e-05	1.06872	0.601	0.273	0.538495	14-3-3 epsilon	SM_V9_1
178	Smp_032780	6.35e-05	1.13213	0.239	0.015	0.624748	Dolichyl-phosphate beta-glucosyltransferase	SM_V9_2
179	Smp_078590	6.37e-05	1.57663	0.486	0.197	0.626479	NA	SM_V9_6
180	Smp_314020	6.51e-05	1.02839	0.21	0	0.64118	Aamy domain-containing protein	SM_V9_4
181	Smp_343430	6.51e-05	0.954199	0.21	0	0.64118	Anoctamin	SM_V9_6
182	Smp_900070	6.89e-05	1.10354	0.42	0.121	0.67832	Complex III subunit 3	SM_V9_MITO
183	Smp_340630	7.12e-05	1.18327	0.239	0.015	0.701001	NA	SM_V9_3
185	Smp_327260	7.41e-05	1.32539	0.261	0.03	0.729727	NA	SM_V9_3
187	Smp_022700	8.1e-05	1.27892	0.406	0.136	0.79725	Very-long-chain (3R)-3-hydroxyacyl-CoA dehydratase	SM_V9_ZSR
188	Smp_031880	8.11e-05	1.3886	0.304	0.061	0.798436	Basigin related; Basigin related; Ig domain-containing protein; Ig domain-containing protein; Ig domain-containing protein	SM_V9_7
189	Smp_096780	8.95e-05	0.919688	0.239	0.015	0.880678	GDT1 family protein	SM_V9_4
190	Smp_210370	8.99e-05	1.0979	0.29	0.045	0.88521	Dolichyl-diphosphooligosaccharide--protein glycosyltransferase subunit 2	SM_V9_7
192	Smp_008400	9.46e-05	0.965835	0.703	0.394	0.931018	Adenosine kinase	SM_V9_1
193	Smp_044970	0.00010591	0.844688	0.399	0.121	1	Oxoglutarate dehydrogenase (succinyl-transferring)	SM_V9_PAR2
194	Smp_016200	0.00010906	1.03834	0.254	0.03	1	Putative flotillin-1	SM_V9_1
196	Smp_166120	0.00011723	1.35394	0.297	0.061	1	NA	SM_V9_3
197	Smp_198530	0.00011837	0.923635	0.232	0.015	1	Cleft lip and palate associated transmembrane protein-related	SM_V9_PAR2
198	Smp_137920	0.0001295	0.861412	0.355	0.091	1	Putative chloride intracellular channel	SM_V9_3
199	Smp_312610	0.00013039	1.29215	0.268	0.045	1	NA	SM_V9_4
200	Smp_043990	0.00013355	0.791213	0.312	0.061	1	Basigin related	SM_V9_1
201	Smp_079310	0.00013499	0.802386	0.464	0.167	1	Transmembrane protein tmp21-related	SM_V9_1
202	Smp_348520	0.00013611	1.73124	0.587	0.348	1	NA	SM_V9_2
203	Smp_131400	0.00014648	1.16814	0.225	0.015	1	Glucosidase 2 subunit beta	SM_V9_6
204	Smp_331540	0.00015294	1.193	0.413	0.136	1	NA	SM_V9_6
205	Smp_055260	0.00015342	1.71684	0.304	0.076	1	Putative sodium-dependent amino acid transporter	SM_V9_1
206	Smp_135840	0.00016782	1.25229	0.529	0.227	1	NA	SM_V9_PAR2
207	Smp_009230	0.00017501	0.910823	0.79	0.576	1	NA	SM_V9_6
208	Smp_171720	0.00017896	0.908722	0.275	0.045	1	Lipid phosphate phosphatase-related	SM_V9_PAR1
210	Smp_318470	0.00019694	0.987325	0.333	0.091	1	NA	SM_V9_7
211	Smp_073590	0.00019843	1.11671	0.522	0.242	1	GTP-binding protein-like protein	SM_V9_1
212	Smp_346030	0.00020637	0.994721	0.326	0.076	1	NA	SM_V9_2
213	Smp_055900	0.00021991	0.801722	0.37	0.106	1	NA	SM_V9_PAR2
215	Smp_075500	0.00022954	1.0173	0.58	0.288	1	NA	SM_V9_PAR2
216	Smp_340210	0.00024286	1.01692	0.181	0	1	60S ribosomal protein L6	SM_V9_7
217	Smp_004820	0.00025096	0.795655	0.688	0.364	1	Microsomal signal peptidase 12 kDa subunit	SM_V9_2
218	Smp_340670	0.0002541	0.912704	0.348	0.091	1	NA	SM_V9_1
219	Smp_267170	0.00025738	0.985791	0.362	0.106	1	NA	SM_V9_3
220	Smp_320500	0.00026627	1.09759	0.377	0.121	1	NA	SM_V9_1
223	Smp_012440	0.00028535	0.749289	0.283	0.061	1	Glucose transport protein	SM_V9_2
225	Smp_174450	0.00030524	1.0951	0.406	0.152	1	Surfeit locus protein, putative	SM_V9_2
226	Smp_336060	0.00030745	1.28434	0.449	0.197	1	NA	SM_V9_2
227	Smp_310180	0.00031541	0.81771	0.384	0.121	1	START domain-containing protein	SM_V9_2
228	Smp_330700	0.00033398	1.42201	0.254	0.045	1	NA	SM_V9_5
229	Smp_046090	0.00035803	0.916258	0.326	0.091	1	CCT-theta	SM_V9_PAR2
230	Smp_330730	0.00035873	1.15127	0.225	0.03	1	NA	SM_V9_5
232	Smp_041830	0.00038265	0.92238	0.304	0.076	1	Predicted membrane protein-like protein; Predicted membrane protein-like protein; Small membrane protein related	SM_V9_4
234	Smp_055200	0.00041587	0.672613	0.58	0.273	1	Dolichyl-diphosphooligosaccharide-proteinglycos yl transferase-related	SM_V9_4
235	Smp_132640	0.00043579	1.08095	0.304	0.076	1	CDP-diacylglycerol--inositol 3-phosphatidyltransferase	SM_V9_1
236	Smp_347310	0.00044713	1.07409	0.217	0.03	1	NA	SM_V9_7
237	Smp_143690	0.00045746	1.08321	0.297	0.076	1	Feline leukemia virus subgroup C receptor-related	SM_V9_5
238	Smp_181050	0.0004622	1.11291	0.167	0	1	NA	SM_V9_1
239	Smp_248140	0.0004622	0.958837	0.167	0	1	FHA domain-containing protein	SM_V9_1
240	Smp_335930	0.0004622	0.839684	0.167	0	1	Cellulase domain-containing protein	SM_V9_3
242	Smp_075870	0.0005127	0.978945	0.486	0.227	1	Translocation associated membrane protein,putative	SM_V9_1
243	Smp_343350	0.00054068	0.703675	0.384	0.136	1	Ubiquitin-like domain-containing protein	SM_V9_ZSR
244	Smp_010280	0.00055534	0.720491	0.326	0.091	1	2-arachidonoylglycerol hydrolase ABHD12	SM_V9_1
246	Smp_191670	0.00060135	0.942983	0.862	0.712	1	NA	SM_V9_6
248	Smp_133110	0.00063549	1.14523	0.159	0	1	Pre-mRNA-splicing factor 38	SM_V9_1
249	Smp_132740	0.00063549	0.936487	0.159	0	1	Fatty acid desaturase, putative	SM_V9_1
250	Smp_063230	0.00063549	0.805892	0.159	0	1	Putative leucine-rich repeat-containing protein	SM_V9_3
251	Smp_027870	0.00063549	0.749251	0.159	0	1	NA	SM_V9_3
252	Smp_321790	0.00063549	0.706466	0.159	0	1	NA	SM_V9_PAR1
253	Smp_158600	0.00063908	1.08499	0.355	0.121	1	Dolichyl-diphosphooligosaccharide--protein glycotransferase	SM_V9_6
254	Smp_900050	0.00065762	0.801859	0.616	0.333	1	NADH:ubiquinone reductase (H(+)-translocating)	SM_V9_MITO
255	Smp_303450	0.00068105	1.26298	0.283	0.076	1	NA	SM_V9_5
256	Smp_332130	0.00069596	1.04296	0.21	0.03	1	NA	SM_V9_5
257	Smp_330550	0.00070784	1.12568	0.283	0.076	1	NA	SM_V9_5
259	Smp_150500	0.00073228	0.755124	0.341	0.106	1	Putative recs1 protein (Responsive to centrifugal force and shear stressprotein 1 protein)	SM_V9_3
261	Smp_093840	0.00076551	1.15164	0.312	0.091	1	Tetraspanning orphan receptor	SM_V9_4
262	Smp_089000	0.00078836	0.373512	0.652	0.348	1	Signal sequence receptor subunit delta	SM_V9_4
264	Smp_091480	0.00085398	0.695642	0.239	0.045	1	Kinetochore protein SPC25	SM_V9_1
265	Smp_166500	0.00087192	1.05543	0.152	0	1	Phosphatidylcholine-sterol acyltransferase (Lecithin-cholesterol acyltransferase)/ Phospholipase A	SM_V9_ZSR
266	Smp_088950	0.00111509	0.594735	0.181	0.015	1	Hypoxia upregulated 1 (Hyou1)-related	SM_V9_1
268	Smp_139720	0.00116292	0.892402	0.326	0.106	1	Putative zinc transporter	SM_V9_PAR2
270	Smp_155700	0.00128077	0.81836	0.203	0.03	1	Mannose-P-dolichol utilization defect 1 protein homolog	SM_V9_2
271	Smp_340310	0.00129824	0.636707	0.348	0.121	1	alpha-1,2-Mannosidase	SM_V9_PAR2
272	Smp_057130	0.00131546	0.655692	0.239	0.045	1	Adiponectin receptor, putative	SM_V9_3
273	Smp_245720	0.00136316	0.713491	0.174	0.015	1	Putative monocarboxylate transporter	SM_V9_2
274	Smp_147990	0.00149202	0.705888	0.167	0.015	1	BZIP domain-containing protein	SM_V9_1
275	Smp_328680	0.00149202	1.43482	0.167	0.015	1	NA	SM_V9_2
276	Smp_059350	0.00152237	0.715176	0.384	0.152	1	Derlin	SM_V9_ZSR
278	Smp_015020	0.00158662	0.798258	0.196	0.03	1	Sodium/potassium-transporting ATPase subunit alpha	SM_V9_7
280	Smp_330790	0.0016246	0.504247	0.935	0.712	1	NA	SM_V9_5
281	Smp_035110	0.00163169	0.851847	0.138	0	1	NA	SM_V9_1
282	Smp_064350	0.00163169	0.86364	0.138	0	1	Putative vacuolar ATP synthase proteolipid subunit	SM_V9_5
283	Smp_173730	0.00163169	1.05787	0.138	0	1	NA	SM_V9_PAR2
284	Smp_318440	0.00165779	0.957889	0.399	0.167	1	NA	SM_V9_7
285	Smp_009830	0.00165916	0.731628	0.572	0.303	1	Translocon-associated protein subunit beta	SM_V9_1
286	Smp_327950	0.00168957	1.25688	0.167	0.015	1	Peptidase_M13_N domain-containing protein	SM_V9_2
288	Smp_318150	0.00188188	0.678904	0.167	0.015	1	Elongation of very long chain fatty acids protein	SM_V9_7
289	Smp_053230	0.00190621	0.694307	0.435	0.197	1	NADH-cytochrome b5 reductase	SM_V9_4
290	Smp_135100	0.0019093	0.755324	0.246	0.061	1	UDP-glucuronate decarboxylase	SM_V9_1
291	Smp_129900	0.00191094	1.08238	0.167	0.015	1	Putative sodium-dependent neurotransmitter transporter	SM_V9_1
292	Smp_167240	0.00196124	0.936264	0.21	0.045	1	Nicastrin	SM_V9_1
294	Smp_149160	0.00212426	0.891381	0.254	0.076	1	Putative lipin	SM_V9_4
295	Smp_056810	0.00219778	0.473354	0.225	0.045	1	Heterogeneous nuclear ribonucleoprotein,putative	SM_V9_5
296	Smp_317470	0.00222601	0.759679	0.13	0	1	NA	SM_V9_1
297	Smp_055390	0.00222601	0.852991	0.13	0	1	Putative dullard protein	SM_V9_1
298	Smp_307640	0.00222601	0.672046	0.13	0	1	Tyrosinase_Cu-bd domain-containing protein	SM_V9_3
299	Smp_346970	0.00222601	0.771444	0.13	0	1	MRH domain-containing protein	SM_V9_4
301	Smp_132850	0.00230406	1.09482	0.261	0.076	1	Acetyltransferase-related	SM_V9_ZSR
302	Smp_326130	0.00232907	0.645245	0.159	0.015	1	Protein TEX261	SM_V9_3
303	Smp_322590	0.00234388	0.92325	0.232	0.061	1	NA	SM_V9_ZSR
304	Smp_020370	0.00240332	0.739739	0.362	0.152	1	Reticulon-like protein	SM_V9_1
305	Smp_032580	0.0024108	0.736493	0.283	0.091	1	Proteasome subunit alpha type	SM_V9_2
306	Smp_097620	0.00242239	0.927395	0.297	0.106	1	ESCRT-II complex subunit VPS25	SM_V9_1
307	Smp_009430	0.00250556	0.978129	0.333	0.136	1	Steroid dehydrogenase, putative	SM_V9_6
308	Smp_172730	0.0025623	0.807983	0.312	0.106	1	Aldehyde dehydrogenase	SM_V9_ZSR
310	Smp_040270	0.00268099	0.707527	0.29	0.091	1	Protein LTV1 homolog	SM_V9_1
311	Smp_341790	0.00276478	1.00248	0.362	0.152	1	SPO-1 protein; SPO-1 protein; Stage-specific protein SPO-1; Stathmin-like protein; Stage-specific protein SPO-1; Stathmin-like protein	SM_V9_1
312	Smp_157930	0.00279611	0.614274	0.159	0.015	1	Putative leukocyte receptor cluster (Lrc) member 4 protein	SM_V9_PAR2
313	Smp_023230	0.00279984	0.0301177	0.283	0.091	1	Putative yip1 interacting factor homolog (Yif1 protein)	SM_V9_2
314	Smp_002880	0.00285638	0.665414	0.239	0.061	1	ATP synthase subunit alpha	SM_V9_3
315	Smp_073940	0.00288027	0.520436	0.565	0.303	1	WD-repeat protein, putative	SM_V9_3
316	Smp_324300	0.00290531	0.361646	0.993	0.909	1	NA	SM_V9_PAR2
317	Smp_900100	0.00297503	0.847172	0.232	0.061	1	NADH dehydrogenase subunit 3	SM_V9_MITO
318	Smp_316700	0.00303173	0.79486	0.123	0	1	NA	SM_V9_4
319	Smp_124920	0.00303178	0.572057	0.123	0	1	Putative endoplasmic reticulum oxidoreductin 1 (ERO1)	SM_V9_1
320	Smp_333830	0.00303178	1.09504	0.123	0	1	NA	SM_V9_2
321	Smp_342340	0.00303875	0.784501	0.181	0.03	1	NA	SM_V9_5
323	Smp_035020	0.00317611	0.600744	0.261	0.076	1	Tetraspanin	SM_V9_1
324	Smp_124520	0.00318981	0.460308	0.239	0.061	1	EF-hand domain-containing protein	SM_V9_3
325	Smp_340120	0.00336228	0.807643	0.203	0.045	1	Malectin domain-containing protein	SM_V9_1
326	Smp_058530	0.00340781	0.656258	0.232	0.061	1	NA	SM_V9_PAR2
327	Smp_146800	0.00345123	0.815032	0.203	0.045	1	Putative atlastin	SM_V9_PAR2
329	Smp_099030	0.00365789	0.353479	0.5	0.258	1	Protein kinase	SM_V9_PAR2
330	Smp_043030	0.00367115	0.286842	0.29	0.091	1	Hexokinase	SM_V9_4
331	Smp_038340	0.00374919	0.583871	0.348	0.136	1	Palmitoyltransferase	SM_V9_PAR1
333	Smp_094760	0.00384017	0.459655	0.152	0.015	1	Serine/threonine kinase	SM_V9_ZSR
334	Smp_337360	0.00389377	0.651092	0.145	0.015	1	Peptidase_M13_N domain-containing protein	SM_V9_2
335	Smp_337130	0.0039119	0.838318	0.268	0.091	1	NA	SM_V9_7
337	Smp_040790	0.00397888	0.274033	0.826	0.652	1	Peptidyl-prolyl cis-trans isomerase	SM_V9_3
338	Smp_007730	0.00401607	0.776061	0.174	0.03	1	ER lumen protein-retaining receptor	SM_V9_ZSR
339	Smp_035480	0.00403065	0.444756	0.21	0.045	1	NA	SM_V9_1
340	Smp_128370	0.0040877	0.821749	0.29	0.106	1	Glutamate synthase (NADH)	SM_V9_ZSR
341	Smp_105100	0.00410879	0.971666	0.341	0.152	1	Ribonuclease, putative	SM_V9_1
342	Smp_245780	0.00412299	0.46092	0.116	0	1	NA	SM_V9_2
343	Smp_027040	0.00412299	0.494732	0.116	0	1	Receptor expression-enhancing protein	SM_V9_3
344	Smp_213750	0.00412299	0.711042	0.116	0	1	MFS domain-containing protein	SM_V9_4
345	Smp_040080	0.00412299	0.382704	0.116	0	1	NA	SM_V9_5
346	Smp_311780	0.00413842	0.755638	0.145	0.015	1	Alpha 1,6 fucosyltransferase H	SM_V9_2
348	Smp_100090	0.00415692	0.663166	0.58	0.333	1	High mobility group B1; High mobility group B1 protein	SM_V9_3
349	Smp_171120	0.00417296	0.455048	0.181	0.03	1	Putative udp-galactose transporter	SM_V9_2
350	Smp_166690	0.00425786	1.15606	0.471	0.273	1	NA	SM_V9_7
351	Smp_348090	0.00431792	1.29385	0.246	0.076	1	NA	SM_V9_4
354	Smp_085310	0.004754	0.756791	0.225	0.061	1	26S proteasome regulatory subunit S3, putative	SM_V9_4
355	Smp_305560	0.00480586	0.523599	0.297	0.106	1	NA	SM_V9_2
356	Smp_089240	0.00484353	0.631759	0.377	0.167	1	Putative beta-1,2-n-acetylglucosaminyltransferase II	SM_V9_4
358	Smp_085150	0.00494322	0.812654	0.312	0.121	1	Putative phosphoglucomutase	SM_V9_1
359	Smp_124430	0.00498799	0.530803	0.225	0.061	1	Coatomer subunit beta	SM_V9_2
360	Smp_341240	0.00501024	0.39157	0.283	0.106	1	Prohibitin	SM_V9_1
361	Smp_154610	0.00503288	0.493991	0.145	0.015	1	NA	SM_V9_1
362	Smp_145980	0.00510845	0.62469	0.145	0.015	1	Amino acid transporter	SM_V9_3
363	Smp_019030	0.00510845	0.60797	0.145	0.015	1	Cathepsin C	SM_V9_3
364	Smp_333620	0.00513515	0.753864	0.196	0.045	1	BHLH domain-containing protein	SM_V9_3
365	Smp_165710	0.00518504	0.534176	0.145	0.015	1	NA	SM_V9_6
366	Smp_141290	0.00522916	0.775482	0.449	0.227	1	Innexin	SM_V9_1
368	Smp_302090	0.00526266	0.582992	0.145	0.015	1	Putative ctl2	SM_V9_1
370	Smp_096910	0.00533877	0.700532	0.138	0.015	1	Alpha-1,3-glucosyltransferase	SM_V9_2
371	Smp_000190	0.00533877	0.79898	0.138	0.015	1	Oxidoreductase, short chain dehydrogenase/reductase family, putative	SM_V9_3
372	Smp_121920	0.00557329	0.304143	0.174	0.03	1	Putative vesicular amine transporter	SM_V9_3
373	Smp_067480	0.00559478	0.654512	0.399	0.182	1	Programmed cell death protein, putative	SM_V9_6
374	Smp_330860	0.00559508	0.748875	0.167	0.03	1	NA	SM_V9_5
375	Smp_170350	0.00559944	0.48304	0.109	0	1	Putative lung seven transmembrane receptor	SM_V9_1
376	Smp_078710	0.00559944	0.40893	0.109	0	1	Dymeclin	SM_V9_1
377	Smp_129700	0.00559944	0.620548	0.109	0	1	Protein-tyrosine sulfotransferase	SM_V9_2
378	Smp_111340	0.0056219	0.863581	0.254	0.091	1	NA	SM_V9_2
379	Smp_010820	0.00563719	0.397053	0.261	0.091	1	Peptidylamidoglycolate lyase	SM_V9_7
380	Smp_104960	0.00567202	0.567629	0.167	0.03	1	Putative syntaxin	SM_V9_4
381	Smp_018760	0.00568612	0.160121	0.225	0.061	1	Neutral alpha-glucosidase ab (Glucosidase II alpha subunit) (Alpha glucosidase 2),putative	SM_V9_3
382	Smp_005230	0.00591272	0.669704	0.159	0.03	1	EF hand containing protein	SM_V9_1
384	Smp_154840	0.00617526	0.654817	0.21	0.061	1	TLC domain-containing protein	SM_V9_2
385	Smp_071150	0.00621364	0.475592	0.239	0.076	1	Formin binding protein and related proteins	SM_V9_1
388	Smp_007260	0.00632553	0.537083	0.29	0.106	1	Calcium-transporting ATPase	SM_V9_1
390	Smp_344220	0.00644447	0.751116	0.217	0.061	1	NA	SM_V9_PAR2
391	Smp_024390	0.00650636	0.59069	0.565	0.318	1	Signal peptidase complex subunit 2	SM_V9_PAR2
393	Smp_330100	0.0067846	0.809305	0.138	0.015	1	NA	SM_V9_5
394	Smp_010930	0.0067846	0.496025	0.138	0.015	1	Putative heat shock protein 70 (Hsp70)-interacting protein	SM_V9_7
395	Smp_042400	0.0068142	0.934685	0.406	0.212	1	NA	SM_V9_4
397	Smp_210500	0.00688569	0.573486	0.138	0.015	1	Cathepsin L3	SM_V9_PAR2
398	Smp_017470	0.00695253	0.712588	0.188	0.045	1	Selenoprotein S	SM_V9_1
399	Smp_032520	0.00702819	0.825788	0.283	0.106	1	Putative lysosome-associated membrane glycoprotein	SM_V9_PAR2
400	Smp_154960	0.0070394	0.367072	0.217	0.061	1	Putative cop-coated vesicle membrane protein P24 (Emp24/gp25l family)	SM_V9_1
401	Smp_315910	0.00704024	0.569451	0.188	0.045	1	Transmembrane 9 superfamily member	SM_V9_6
402	Smp_303260	0.00707721	0.571402	0.348	0.152	1	NA	SM_V9_1
403	Smp_071560	0.00717796	0.781824	0.232	0.076	1	Transmembrane protein 147	SM_V9_1
404	Smp_021220	0.00718857	0.125753	0.457	0.227	1	Ig-like domain-containing protein	SM_V9_2
405	Smp_141010	0.0073603	0.803586	0.159	0.03	1	Fer-1-related	SM_V9_4
406	Smp_133270	0.0074252	0.406029	0.167	0.03	1	Sel-1-like protein, sel-1l	SM_V9_1
407	Smp_315900	0.0074252	0.392162	0.167	0.03	1	Calcium-transporting ATPase	SM_V9_4
408	Smp_080100	0.0074252	0.412231	0.167	0.03	1	Putative synaptophysin/synaptoporin	SM_V9_4
409	Smp_002740	0.00743161	0.630429	0.522	0.288	1	DIF_7	SM_V9_3
410	Smp_019980	0.00747554	0.931437	0.254	0.091	1	Putative vacuole membrane protein	SM_V9_1
411	Smp_060080	0.00754474	0.806381	0.246	0.091	1	CRIB domain-containing protein	SM_V9_1
412	Smp_049170	0.00755687	0.572146	0.283	0.106	1	Putative camp-regulated phosphoprotein	SM_V9_2
413	Smp_310050	0.0075602	0.733107	0.21	0.061	1	GT23 domain-containing protein	SM_V9_3
414	Smp_099850	0.00759592	0.609185	0.101	0	1	Putative divalent metal transporter DMT1B	SM_V9_1
415	Smp_104500	0.00759592	0.505179	0.101	0	1	Phospholipid-transporting ATPase	SM_V9_3
416	Smp_212310	0.00759592	0.711273	0.101	0	1	NA	SM_V9_6
417	Smp_151210	0.00759592	0.393358	0.101	0	1	Hexosyltransferase	SM_V9_PAR2
418	Smp_131460	0.00759592	0.610266	0.101	0	1	Bestrophin homolog	SM_V9_PAR2
419	Smp_347680	0.00759592	0.721574	0.101	0	1	NA	SM_V9_ZSR
420	Smp_189960	0.00759592	0.548064	0.101	0	1	NA	SM_V9_ZSR
422	Smp_019880	0.00772218	0.66162	0.275	0.106	1	Derlin	SM_V9_1
423	Smp_063640	0.0077665	0.77728	0.232	0.076	1	Putative g-protein, beta subunit	SM_V9_2
425	Smp_081820	0.00793171	0.412135	0.254	0.091	1	Very-long-chain enoyl-CoA reductase	SM_V9_5
426	Smp_033540	0.00793432	0.333821	0.304	0.121	1	Putative carbonyl reductase	SM_V9_1
427	Smp_106130	0.00794238	0.511504	0.232	0.076	1	Putative heat shock protein 70 (Hsp70)	SM_V9_3
428	Smp_346690	0.00807299	0.337639	0.312	0.121	1	Oligosaccharyltransferase complex subunit	SM_V9_2
429	Smp_083870	0.0080881	0.167448	0.159	0.03	1	PwLAP aminopeptidase (M17 family)	SM_V9_3
430	Smp_333980	0.00811232	0.682912	0.13	0.015	1	NA	SM_V9_1
431	Smp_319050	0.00815922	0.142628	0.348	0.152	1	NA	SM_V9_1
433	Smp_210890	0.0082428	0.670255	0.319	0.136	1	Inorganic diphosphatase	SM_V9_PAR2
434	Smp_141080	0.00840093	0.646934	0.21	0.061	1	Putative DNAj (Hsp40) homolog, subfamily B, member	SM_V9_1
435	Smp_004480	0.00840093	0.524359	0.21	0.061	1	Red protein (Ik factor) (Cytokine ik), putative	SM_V9_3
437	Smp_155510	0.00889183	0.541985	0.326	0.136	1	Store-operated calcium entry-associated regulatory factor	SM_V9_6
438	Smp_125780	0.00891348	0.80043	0.152	0.03	1	L-serine-phosphatidylethanolamine phosphatidyltransferase	SM_V9_1
439	Smp_156410	0.00899717	0.52484	0.13	0.015	1	Transporter spinster-related	SM_V9_2
440	Smp_014620	0.0090347	0.865272	0.152	0.03	1	Putative translation initiation factor eif-2b beta subunit	SM_V9_2
442	Smp_029040	0.00926535	0.436999	0.13	0.015	1	NA	SM_V9_3
443	Smp_075210	0.0092927	0.277895	0.275	0.106	1	Prohibitin	SM_V9_PAR2
445	Smp_327480	0.00954063	0.393449	0.13	0.015	1	NA	SM_V9_1
446	Smp_136780	0.00954063	0.12123	0.13	0.015	1	Ubiquitin-like domain-containing protein	SM_V9_3
447	Smp_100130	0.00954063	0.123718	0.13	0.015	1	GYF domain-containing protein	SM_V9_3
448	Smp_095670	0.00961247	0.401004	0.159	0.03	1	NA	SM_V9_4
449	Smp_020760	0.00961247	0.303758	0.159	0.03	1	Ankyrin repeat-containing, putative	SM_V9_5
450	Smp_308360	0.00961427	0.524509	0.181	0.045	1	DFRP_C domain-containing protein	SM_V9_1
451	Smp_347830	0.00969883	0.0718581	0.188	0.045	1	NA	SM_V9_3
452	Smp_046060	0.00970276	0.768631	0.362	0.182	1	Paramyosin	SM_V9_PAR2
453	Smp_042790	0.00973326	0.424843	0.181	0.045	1	Dolichol-phosphate mannosyltransferase subunit 1	SM_V9_4
454	Smp_174580	0.00980095	0.322044	0.319	0.136	1	Vesicular integral-membrane protein vip36 (Mannose-binding lectin 2)-related	SM_V9_4
455	Smp_071020	0.00984087	0.783047	0.203	0.061	1	Choline/ethanolaminephosphotransferase 1	SM_V9_1
456	Smp_343060	0.00984401	0.279496	0.638	0.394	1	Usp domain-containing protein	SM_V9_4
457	Smp_127650	0.00985976	0.439476	0.254	0.091	1	Secretory carrier-associated membrane protein	SM_V9_7
458	Smp_086710	0.0099809	0.517717	0.123	0.015	1	RF_PROK_I domain-containing protein	SM_V9_5
459	Smp_123280	0.0099809	0.531716	0.123	0.015	1	Transport proetin (Smap-4-related)	SM_V9_6
460	Smp_148820	0.0100515	0.791941	0.529	0.348	1	Hypoxanthine-guanine phosphoribosyltransferase,putative	SM_V9_4
461	Smp_066900	0.0100587	0.655481	0.152	0.03	1	Innexin	SM_V9_4
462	Smp_158970	0.0101307	0.501255	0.123	0.015	1	RNA helicase	SM_V9_5
463	Smp_061310	0.0102224	0.21726	0.181	0.045	1	DUF2012 domain-containing protein	SM_V9_PAR2
464	Smp_039390	0.0102948	0.515814	0.094	0	1	ATP synthase subunit s, mitochondrial	SM_V9_2
465	Smp_178850	0.0102948	0.683234	0.094	0	1	Polynucleotide adenylyltransferase	SM_V9_2
466	Smp_307800	0.0102948	0.459798	0.094	0	1	NA	SM_V9_3
467	Smp_187190	0.0102948	0.416777	0.094	0	1	Innexin	SM_V9_3
468	Smp_309210	0.0102948	0.493422	0.094	0	1	NA	SM_V9_3
469	Smp_211030	0.0102948	0.435702	0.094	0	1	Protein phosphatase methylesterase 1	SM_V9_4
470	Smp_041760	0.0102948	0.635197	0.094	0	1	DNA helicase	SM_V9_4
471	Smp_140080	0.0102948	0.476418	0.094	0	1	Coiled-coil domain-containing protein 47	SM_V9_7
472	Smp_194580	0.0102948	0.50768	0.094	0	1	Edp1-related	SM_V9_PAR2
473	Smp_306990	0.0102948	0.808965	0.094	0	1	NA	SM_V9_PAR2
474	Smp_037190	0.0102948	0.298528	0.094	0	1	Arf-related protein 1, arfrp1	SM_V9_ZSR
475	Smp_155420	0.0102948	0.586812	0.094	0	1	NA	SM_V9_ZSR
477	Smp_180060	0.0103303	0.508429	0.152	0.03	1	5-demethoxyubiquinone hydroxylase, mitochondrial	SM_V9_ZSR
478	Smp_165200	0.0104268	0.705117	0.203	0.061	1	C2 domain-containing protein	SM_V9_1
480	Smp_013370	0.0104929	0.567767	0.174	0.045	1	Tetraspanin	SM_V9_3
481	Smp_900060	0.0105051	0.206695	0.652	0.379	1	Cytochrome c oxidase subunit III (mitochondrion)	SM_V9_MITO
483	Smp_022090	0.0106957	0.696439	0.406	0.197	1	Ribose-phosphate diphosphokinase	SM_V9_2
484	Smp_161530	0.010696	0.133806	0.21	0.061	1	Myocyte-specific enhancer factor 2a, putative	SM_V9_1
485	Smp_049600	0.0108124	0.627693	0.225	0.076	1	Putative DNAj (Hsp40) homolog, subfamily C, member	SM_V9_1
486	Smp_016600	0.0108124	0.635762	0.225	0.076	1	Amino acid transporter	SM_V9_6
487	Smp_077070	0.010966	0.518584	0.246	0.091	1	SUI1 domain-containing protein	SM_V9_PAR2
488	Smp_134510	0.0114236	0.334259	0.667	0.409	1	NA	SM_V9_7
489	Smp_032920	0.0115349	0.504217	0.217	0.076	1	Putative ob fold nucleic acid binding protein	SM_V9_ZSR
490	Smp_001170	0.0118661	0.762452	0.174	0.045	1	Eukaryotic translation initiation factor 3 subunit A	SM_V9_3
491	Smp_210280	0.0119349	0.610951	0.239	0.091	1	Putative beta-1,4-galactosyltransferase	SM_V9_4
492	Smp_140020	0.0120118	0.361674	0.174	0.045	1	NA	SM_V9_7
495	Smp_002550	0.0120544	0.433353	0.225	0.076	1	RNA-binding protein 8A	SM_V9_3
496	Smp_005500	0.012164	0.501718	0.232	0.076	1	Polypeptide N-acetylgalactosaminyltransferase	SM_V9_1
497	Smp_344430	0.0122677	0.302713	0.123	0.015	1	NA	SM_V9_1
498	Smp_208010	0.0122677	0.478798	0.123	0.015	1	Geranylgeranyl transferase type-2 subunit alpha	SM_V9_2
499	Smp_169040	0.0122677	0.550265	0.123	0.015	1	NA	SM_V9_2
500	Smp_210250	0.0124476	0.533448	0.123	0.015	1	Cdc50-related	SM_V9_2
501	Smp_083990	0.0124819	0.851599	0.196	0.061	1	Amino acid permease; Amino acid permease; Cationic amino acid transporter, putative	SM_V9_3
502	Smp_046930	0.0126107	0.316394	0.174	0.045	1	Protein O-GlcNAc transferase	SM_V9_2
503	Smp_336770	0.0127267	0.313862	0.217	0.076	1	Putative dnaj homolog subfamily B member 4	SM_V9_ZSR
504	Smp_159740	0.0128143	0.398679	0.123	0.015	1	Putative solute carrier family 33 (Acetyl-CoA transporter)	SM_V9_1
505	Smp_312760	0.0128143	0.361387	0.123	0.015	1	alpha-1,2-Mannosidase	SM_V9_4
506	Smp_345380	0.0129039	0.374121	0.283	0.121	1	NA	SM_V9_1
507	Smp_142650	0.0130841	0.179912	0.152	0.03	1	PDZ domain-containing protein	SM_V9_1
508	Smp_320540	0.0132149	0.481465	0.196	0.061	1	NA	SM_V9_1
509	Smp_122030	0.013427	0.0277697	0.152	0.03	1	Sh3-containing grb2-like protein 1 (Endophilin II)	SM_V9_1
510	Smp_037930	0.0135267	0.669033	0.145	0.03	1	Methyltransferase-like protein	SM_V9_PAR2
511	Smp_130980	0.0136125	0.878123	0.116	0.015	1	Putative cyclin k	SM_V9_1
512	Smp_125820	0.0136125	0.510593	0.116	0.015	1	NA	SM_V9_1
513	Smp_100120	0.0136125	0.435756	0.116	0.015	1	alpha-1,2-Mannosidase	SM_V9_3
514	Smp_069910	0.0136125	0.630869	0.116	0.015	1	MRP-S28 domain-containing protein	SM_V9_5
515	Smp_025150	0.0136125	0.57322	0.116	0.015	1	Sugar nucleotide epimerase related	SM_V9_PAR2
516	Smp_331970	0.0137241	0.0873016	0.319	0.136	1	Steroid dehydrogenase, putative	SM_V9_3
517	Smp_204770	0.0137277	0.227372	0.217	0.076	1	Citrate synthase	SM_V9_3
518	Smp_330620	0.0139217	0.330741	0.572	0.333	1	V-type proton ATPase subunit	SM_V9_5
519	Smp_003340	0.0139437	0.506249	0.087	0	1	ER membrane protein complex subunit 1	SM_V9_1
520	Smp_079240	0.0139437	0.387412	0.087	0	1	Deoxyuridine 5'-triphosphate nucleotidohydrolase	SM_V9_1
521	Smp_161850	0.0139437	0.710415	0.087	0	1	Putative monocarboxylate transporter	SM_V9_1
522	Smp_331730	0.0139437	0.539003	0.087	0	1	Poly(U)-specific endoribonuclease	SM_V9_1
523	Smp_021070	0.0139437	0.351993	0.087	0	1	Putative gtp-binding protein-animal	SM_V9_2
524	Smp_032820	0.0139437	0.332531	0.087	0	1	Putative wd-repeat protein	SM_V9_2
525	Smp_246440	0.0139437	0.424106	0.087	0	1	TMEM131_like domain-containing protein	SM_V9_3
526	Smp_312720	0.0139437	0.736306	0.087	0	1	MFS domain-containing protein	SM_V9_4
527	Smp_123060	0.0139437	0.380124	0.087	0	1	Rgpr-related	SM_V9_6
528	Smp_246140	0.0139437	0.544851	0.087	0	1	V-type proton ATPase subunit H	SM_V9_7
529	Smp_154470	0.0139437	0.477948	0.087	0	1	Putative pten	SM_V9_PAR2
530	Smp_126170	0.0139437	0.346062	0.087	0	1	FYVE-type domain-containing protein	SM_V9_ZSR
531	Smp_007670	0.0139437	0.500618	0.087	0	1	Putative ank repeat-containing	SM_V9_ZSR
532	Smp_191160	0.0139437	0.33152	0.087	0	1	H/ACA ribonucleoprotein complex non-core subunit NAF1	SM_V9_ZSR
533	Smp_129760	0.0139564	0.799198	0.297	0.136	1	U6 snRNA-associated Sm-like protein LSm5	SM_V9_PAR2
534	Smp_017290	0.014225	0.421757	0.174	0.045	1	Signal recognition particle receptor subunit beta	SM_V9_2
535	Smp_317750	0.014631	0.530832	0.833	0.697	1	NA	SM_V9_6
536	Smp_003280	0.0148013	0.246452	0.261	0.106	1	NA	SM_V9_1
537	Smp_335350	0.0148247	0.546586	0.145	0.03	1	NA	SM_V9_2
538	Smp_083970	0.0149564	0.694021	0.217	0.076	1	ER membrane protein complex subunit 10	SM_V9_3
539	Smp_019100	0.0149812	0.355719	0.333	0.152	1	Eh domain containing/past-1-related	SM_V9_1
540	Smp_063420	0.0150763	0.334476	0.362	0.182	1	CCT-epsilon	SM_V9_3
541	Smp_266870	0.0150986	0.557089	0.174	0.045	1	NA	SM_V9_5
542	Smp_028730	0.0152245	0.443244	0.275	0.121	1	Mannose-1-phosphate guanyltransferase	SM_V9_2
543	Smp_341370	0.0152666	0.605776	0.188	0.061	1	NA	SM_V9_PAR2
544	Smp_013040	0.0152917	0.484747	0.239	0.091	1	Cathepsin D (A01 family)	SM_V9_3
546	Smp_000980	0.0154796	0.332636	0.268	0.106	1	Putative high mobility group B2 protein	SM_V9_3
547	Smp_007500	0.0157461	0.718595	0.254	0.106	1	Trans-golgi protein gmx33-related	SM_V9_3
549	Smp_099690	0.0158051	0.76909	0.232	0.091	1	Protein RER1	SM_V9_2
550	Smp_024110	0.0158051	0.714645	0.232	0.091	1	Enolase	SM_V9_PAR2
551	Smp_003860	0.0159201	0.84834	0.138	0.03	1	NA	SM_V9_1
552	Smp_154410	0.0162229	0.54235	0.116	0.015	1	Putative alpha(1,3)fucosyltransferase	SM_V9_1
553	Smp_340520	0.0162294	0.293425	0.225	0.076	1	NA	SM_V9_PAR2
554	Smp_126850	0.0163442	0.402595	0.246	0.091	1	Putative rna binding protein	SM_V9_4
556	Smp_133350	0.0167012	0.635517	0.254	0.106	1	Nucleolar GTP-binding protein 1	SM_V9_5
557	Smp_246110	0.0167633	0.324683	0.29	0.121	1	NA	SM_V9_2
558	Smp_074710	0.016779	0.861821	0.138	0.03	1	DUF4206 domain-containing protein	SM_V9_PAR2
559	Smp_311350	0.0169406	0.278744	0.116	0.015	1	AMP-binding domain-containing protein	SM_V9_PAR2
560	Smp_123670	0.0170627	0.377237	0.116	0.015	1	Acid phosphatase-related	SM_V9_3
562	Smp_166080	0.0170783	0.526717	0.783	0.652	1	Striatin, putative	SM_V9_PAR2
563	Smp_143430	0.017186	0.156801	0.116	0.015	1	Alpha-mannosidase	SM_V9_5
564	Smp_305690	0.017186	0.252243	0.116	0.015	1	NA	SM_V9_6
565	Smp_033260	0.017186	0.308603	0.116	0.015	1	Family C48 unassigned peptidase (C48 family)	SM_V9_7
566	Smp_002510	0.0173782	0.258037	0.21	0.076	1	Pyruvate dehydrogenase E1 component subunit beta	SM_V9_3
567	Smp_055670	0.0174497	0.669066	0.138	0.03	1	Small monomeric GTPase	SM_V9_4
568	Smp_214140	0.0175478	0.669704	0.275	0.121	1	Protein YIPF	SM_V9_PAR1
569	Smp_040280	0.0176685	0.472706	0.188	0.061	1	NA	SM_V9_1
570	Smp_000480	0.0177074	0.508419	0.217	0.076	1	Eukaryotic translation initiation factor 3 subunit C	SM_V9_3
571	Smp_091790	0.0177148	0.288303	0.167	0.045	1	NA	SM_V9_ZSR
573	Smp_145300	0.0180232	0.354787	0.768	0.576	1	Peptidylglycine monooxygenase	SM_V9_4
574	Smp_087620	0.0181387	0.553923	0.167	0.045	1	Putative programmed cell death 6-interacting protein	SM_V9_3
575	Smp_071550	0.0181437	0.649741	0.138	0.03	1	Vps16_C domain-containing protein	SM_V9_1
576	Smp_008500	0.0181437	0.509098	0.138	0.03	1	Putative transcription factor IWS1	SM_V9_1
577	Smp_006060	0.0182188	0.720414	0.159	0.045	1	NA	SM_V9_7
578	Smp_183710	0.0182412	0.332631	0.949	0.879	1	Putative actin	SM_V9_6
579	Smp_027000	0.0182677	0.472607	0.188	0.061	1	Family S9 unassigned peptidase (S09 family)	SM_V9_3
580	Smp_306600	0.0183557	0.267122	0.949	0.848	1	Actin-1	SM_V9_6
581	Smp_169990	0.0183804	0.451197	0.138	0.03	1	Putative golgi reassembly stacking protein 2 (Grasp2)	SM_V9_6
582	Smp_136920	0.0184608	0.410096	0.217	0.076	1	Putative n-acetylgalactosaminyltransferase	SM_V9_4
584	Smp_245010	0.0185379	0.521457	0.109	0.015	1	C2 domain-containing protein	SM_V9_1
585	Smp_126020	0.0185379	0.556602	0.109	0.015	1	Fumarate hydratase	SM_V9_1
586	Smp_340290	0.0185379	0.522521	0.109	0.015	1	Nipped-B protein	SM_V9_PAR2
587	Smp_160410	0.0186198	0.499037	0.138	0.03	1	NA	SM_V9_1
588	Smp_100140	0.0188267	0.45622	0.283	0.121	1	Dolichyl-diphosphooligosaccharide--protein glycosyltransferase subunit KCP2	SM_V9_3
589	Smp_341020	0.0188618	0.924106	0.138	0.03	1	Tudor domain-containing protein	SM_V9_PAR2
590	Smp_083340	0.0188798	0.38191	0.08	0	1	HTH La-type RNA-binding domain-containing protein	SM_V9_1
591	Smp_034870	0.0188798	0.467779	0.08	0	1	AP complex subunit beta	SM_V9_1
592	Smp_313730	0.0188798	0.345572	0.08	0	1	Inhibitor of growth protein	SM_V9_1
593	Smp_006710	0.0188798	0.326586	0.08	0	1	Endonuclease III homolog	SM_V9_1
594	Smp_040460	0.0188798	0.340878	0.08	0	1	YTH domain-containing protein	SM_V9_1
595	Smp_051360	0.0188798	0.274751	0.08	0	1	GlcNAc-1-P transferase	SM_V9_1
596	Smp_166280	0.0188798	0.437113	0.08	0	1	Glutaminyl-peptide cyclotransferase	SM_V9_1
597	Smp_307650	0.0188798	0.406857	0.08	0	1	NA	SM_V9_3
598	Smp_026390	0.0188798	0.304443	0.08	0	1	Putative arsenite inducuble rna associated protein aip-1	SM_V9_3
599	Smp_345690	0.0188798	0.606867	0.08	0	1	NA	SM_V9_5
600	Smp_143440	0.0188798	0.25626	0.08	0	1	NA	SM_V9_5
601	Smp_308940	0.0188798	0.984456	0.08	0	1	Putative steroid dehydrogenase	SM_V9_6
602	Smp_140200	0.0188798	0.362277	0.08	0	1	MADS-box domain-containing protein	SM_V9_7
603	Smp_300910	0.0188798	0.679336	0.08	0	1	NA	SM_V9_7
604	Smp_031690	0.0188798	0.443245	0.08	0	1	NA	SM_V9_7
605	Smp_332370	0.0188798	0.257374	0.08	0	1	Tyrosine-protein kinase	SM_V9_7
606	Smp_332830	0.0188798	0.553431	0.08	0	1	28S ribosomal protein S5, putative	SM_V9_PAR1
607	Smp_150320	0.0188798	0.330095	0.08	0	1	S1 motif domain-containing protein	SM_V9_PAR2
608	Smp_094630	0.0190132	0.459112	0.167	0.045	1	RRM domain-containing protein	SM_V9_5
609	Smp_139430	0.0190874	0.695376	0.109	0.015	1	Pleckstrin homology domain-containing family A member 8	SM_V9_7
610	Smp_089220	0.0190942	0.417833	0.188	0.061	1	NA	SM_V9_4
611	Smp_133710	0.0191066	0.451996	0.138	0.03	1	Putative importin 7	SM_V9_2
612	Smp_127280	0.0191066	0.572164	0.138	0.03	1	O-acyltransferase	SM_V9_ZSR
614	Smp_344950	0.0192375	0.39911	0.167	0.045	1	Acyltransferase	SM_V9_1
615	Smp_046680	0.0193382	0.614172	0.203	0.076	1	NA	SM_V9_2
616	Smp_149720	0.0193543	0.27607	0.138	0.03	1	NA	SM_V9_1
618	Smp_105970	0.0197188	0.502133	0.341	0.167	1	NA	SM_V9_3
619	Smp_084540	0.0203729	0.574197	0.138	0.03	1	OCRE domain-containing protein	SM_V9_3
621	Smp_334530	0.0205237	0.797132	0.159	0.045	1	NA	SM_V9_5
622	Smp_332330	0.020524	0.579421	0.109	0.015	1	NA	SM_V9_7
623	Smp_074700	0.0205956	0.332849	0.768	0.561	1	Signal sequence receptor subunit gamma	SM_V9_PAR2
624	Smp_154420	0.0206348	0.582565	0.138	0.03	1	Clathrin heavy chain	SM_V9_1
625	Smp_004310	0.020684	0.368048	0.493	0.303	1	V-type proton ATPase proteolipid subunit	SM_V9_3
626	Smp_068580	0.0210374	0.219988	0.203	0.076	1	ER membrane protein complex subunit 6	SM_V9_2
628	Smp_092770	0.0214204	0.205463	0.21	0.076	1	Coatomer subunit gamma	SM_V9_1
629	Smp_005960	0.0214304	0.531185	0.109	0.015	1	NA	SM_V9_7
630	Smp_051300	0.0214584	0.703297	0.225	0.091	1	Tar DNA-binding protein, putative	SM_V9_PAR2
631	Smp_062300	0.0215811	0.435224	0.232	0.091	1	Putative rac gtpase	SM_V9_7
632	Smp_315700	0.0218665	0.436019	0.21	0.076	1	NA	SM_V9_1
633	Smp_082940	0.021913	0.566269	0.275	0.121	1	NADH dehydrogenase [ubiquinone] 1 alpha subcomplex subunit 12	SM_V9_4
634	Smp_347290	0.0220254	0.533152	0.159	0.045	1	NA	SM_V9_3
635	Smp_163460	0.0220254	0.464058	0.159	0.045	1	Replication termination factor 2	SM_V9_3
636	Smp_324340	0.0220539	0.405671	0.109	0.015	1	NA	SM_V9_PAR2
637	Smp_181470	0.0225513	0.343735	0.138	0.03	1	Putative recs1 protein (Responsive to centrifugal force and shear stressprotein 1 protein)	SM_V9_3
638	Smp_329620	0.0225513	0.255339	0.138	0.03	1	Autophagy-related protein 101	SM_V9_4
639	Smp_041740	0.0225881	0.665484	0.435	0.258	1	T-complex protein 1 subunit gamma	SM_V9_4
640	Smp_048230	0.0226931	0.17363	0.109	0.015	1	Copper transporter	SM_V9_1
641	Smp_105700	0.0226931	0.267479	0.109	0.015	1	U520, putative	SM_V9_3
642	Smp_155560	0.0226931	0.314163	0.109	0.015	1	Serpin, putative	SM_V9_6
643	Smp_132090	0.0230017	0.451084	0.225	0.091	1	Putative wd40 protein	SM_V9_PAR2
644	Smp_027080	0.0230171	0.0180273	0.21	0.076	1	Golgi membrane protein sb140 (Yip1b), putative	SM_V9_3
645	Smp_092930	0.0230187	0.074803	0.109	0.015	1	NA	SM_V9_1
646	Smp_341660	0.0230187	0.1055	0.109	0.015	1	Thiol oxidase	SM_V9_1
647	Smp_174810	0.0230187	0.0283868	0.109	0.015	1	Cu/zn superoxide dismutase,putative	SM_V9_3
648	Smp_049970	0.0230789	0.253768	0.159	0.045	1	Zinc finger protein, putative	SM_V9_4
649	Smp_065890	0.0233829	0.37948	0.312	0.152	1	NA	SM_V9_PAR2
650	Smp_213260	0.0235179	0.613761	0.181	0.061	1	N-acetyltransferase domain-containing protein	SM_V9_6
652	Smp_006690	0.0237324	0.308642	0.21	0.076	1	DNAj-related	SM_V9_1
653	Smp_085480	0.0237358	0.146265	0.188	0.061	1	Sap18, putative	SM_V9_5
654	Smp_045410	0.0237754	0.482403	0.181	0.061	1	Adiponectin receptor, putative	SM_V9_2
655	Smp_053990	0.0239664	0.611959	0.13	0.03	1	Putative heat shock protein 70 (Hsp70)-interacting protein	SM_V9_4
656	Smp_011270	0.0239921	0.411737	0.312	0.152	1	Putative sj-Ts4 protein	SM_V9_2
657	Smp_160270	0.0240159	0.217081	0.254	0.106	1	NA	SM_V9_PAR2
658	Smp_164200	0.0240255	0.729483	0.174	0.061	1	Putative ptx1 protein	SM_V9_1
659	Smp_058650	0.0240609	0.0818073	0.283	0.121	1	Proteasome regulatory subunit-related	SM_V9_PAR2
660	Smp_203970	0.0242498	0.296755	0.188	0.061	1	Calcium load-activated calcium channel	SM_V9_PAR2
661	Smp_247880	0.0242746	0.407545	0.13	0.03	1	PHB domain-containing protein	SM_V9_6
662	Smp_060270	0.0242746	0.441224	0.13	0.03	1	NA	SM_V9_PAR2
664	Smp_076040	0.0247236	0.137646	0.239	0.106	1	NA	SM_V9_PAR2
665	Smp_171540	0.0249015	0.379556	0.13	0.03	1	Ribosome-binding protein 1 (Ribosome receptor protein) (MRRp), putative	SM_V9_2
666	Smp_005290	0.0250533	0.359219	0.319	0.152	1	Cytochrome C1, putative	SM_V9_6
667	Smp_346200	0.0252121	0.511512	0.101	0.015	1	NA	SM_V9_1
668	Smp_138180	0.0252121	0.478377	0.101	0.015	1	Methyl-CpG binding domain protein	SM_V9_3
669	Smp_003980	0.0252201	0.138473	0.13	0.03	1	Family C2 unassigned peptidase (C02 family)	SM_V9_1
670	Smp_147120	0.0255301	0.214384	0.239	0.091	1	DDRGK domain-containing protein 1	SM_V9_6
671	Smp_089180	0.0255423	0.381859	0.13	0.03	1	Ubiquitin carboxyl-terminal hydrolase 7	SM_V9_4
672	Smp_019890	0.0255654	0.366236	0.072	0	1	Putative syntaxin	SM_V9_1
673	Smp_014280	0.0255654	0.340969	0.072	0	1	Hexosyltransferase	SM_V9_1
674	Smp_246620	0.0255654	0.220275	0.072	0	1	Protein kinase domain-containing protein	SM_V9_1
675	Smp_057210	0.0255654	0.543324	0.072	0	1	Ig-like domain-containing protein	SM_V9_1
676	Smp_008260	0.0255654	0.365122	0.072	0	1	Putative glycogen synthase kinase 3-related (Gsk3)	SM_V9_1
677	Smp_005390	0.0255654	0.23933	0.072	0	1	2-hydroxyacyl-CoA lyase 2	SM_V9_1
678	Smp_171150	0.0255654	0.663246	0.072	0	1	Protein arginine N-methyltransferase	SM_V9_2
679	Smp_045360	0.0255654	0.288631	0.072	0	1	NA	SM_V9_2
680	Smp_146400	0.0255654	0.413372	0.072	0	1	Syntaxin binding protein-1,2,3, putative	SM_V9_2
681	Smp_105690	0.0255654	0.388847	0.072	0	1	PWWP domain-containing protein	SM_V9_3
682	Smp_100030	0.0255654	0.35612	0.072	0	1	Putative ribosome biogenesis protein BMS1	SM_V9_3
683	Smp_049990	0.0255654	0.225706	0.072	0	1	Casp, putative	SM_V9_4
684	Smp_042910	0.0255654	0.413355	0.072	0	1	NA	SM_V9_4
685	Smp_173210	0.0255654	0.307662	0.072	0	1	Putative zinc finger protein	SM_V9_5
686	Smp_169320	0.0255654	0.637804	0.072	0	1	PPM-type phosphatase domain-containing protein	SM_V9_5
687	Smp_246160	0.0255654	0.424875	0.072	0	1	SOCS box domain-containing protein	SM_V9_7
688	Smp_155720	0.0255654	0.330541	0.072	0	1	Serine/threonine kinase	SM_V9_7
689	Smp_153480	0.0255654	0.332388	0.072	0	1	Putative cation chloride cotransporter	SM_V9_PAR2
690	Smp_154490	0.0255654	0.264999	0.072	0	1	Putative multiple pdz domain protein	SM_V9_PAR2
691	Smp_102240	0.0255654	0.194947	0.072	0	1	Upf3 regulator of nonsense transcripts-like protein	SM_V9_ZSR
692	Smp_043170	0.0255797	0.846559	0.101	0.015	1	Putative transforming acidic coiled-coil containing protein 1/2	SM_V9_4
693	Smp_072490	0.025868	0.314411	0.13	0.03	1	NA	SM_V9_1
695	Smp_243910	0.0259518	0.44769	0.101	0.015	1	Transmembrane 9 superfamily member	SM_V9_PAR2
696	Smp_139840	0.0261301	0.462444	0.203	0.076	1	Putative kunitz-type protease inhibitor	SM_V9_2
697	Smp_328670	0.0261878	0.369728	0.971	0.924	1	NA	SM_V9_2
698	Smp_013460	0.0262747	0.125662	0.246	0.106	1	Secretory carrier-associated membrane protein	SM_V9_3
699	Smp_149200	0.0264059	0.721815	0.152	0.045	1	Dynactin subunit 1	SM_V9_4
700	Smp_198290	0.0266296	0.524503	0.181	0.061	1	Putative paramyosin	SM_V9_6
701	Smp_347700	0.0267148	0.749492	0.152	0.045	1	ELMO domain-containing protein	SM_V9_ZSR
702	Smp_332650	0.0268668	0.0259159	0.13	0.03	1	Putative nucleolar protein c7b	SM_V9_1
703	Smp_016340	0.0271565	0.299107	0.225	0.091	1	Mediator of RNA polymerase II transcription subunit 8	SM_V9_2
704	Smp_334560	0.0274876	0.396935	0.101	0.015	1	NA	SM_V9_5
705	Smp_332860	0.0276036	0.5271	0.196	0.076	1	NA	SM_V9_ZSR
706	Smp_173110	0.0278836	0.361153	0.101	0.015	1	NA	SM_V9_1
707	Smp_050740	0.0278836	0.789338	0.101	0.015	1	NA	SM_V9_4
708	Smp_154330	0.0278987	0.249997	0.13	0.03	1	NA	SM_V9_2
709	Smp_001040	0.0279822	0.404343	0.152	0.045	1	Kinesin heavy chain	SM_V9_3
710	Smp_152110	0.0280367	0.482819	0.246	0.106	1	NA	SM_V9_1
711	Smp_021130	0.0282397	0.341871	0.181	0.061	1	NA	SM_V9_2
712	Smp_165680	0.0282502	0.430997	0.13	0.03	1	Et translation product-related	SM_V9_6
713	Smp_082360	0.0282845	0.571307	0.101	0.015	1	NA	SM_V9_7
714	Smp_330250	0.02833	0.111598	0.522	0.288	1	NA	SM_V9_1
715	Smp_127450	0.0288037	0.578722	0.326	0.167	1	Smp_127450	SM_V9_1
716	Smp_157160	0.0289665	0.345985	0.152	0.045	1	Signal recognition particle subunit SRP68	SM_V9_PAR2
718	Smp_242220	0.0291012	0.29693	0.101	0.015	1	NA	SM_V9_2
719	Smp_210790	0.0291252	0.846974	0.312	0.167	1	Putative z-protein (S1r protein)	SM_V9_1
720	Smp_211170	0.0295171	0.477136	0.101	0.015	1	Transcription initiation factor TFIID subunit 12	SM_V9_4
721	Smp_175810	0.0296271	0.118376	0.246	0.106	1	NA	SM_V9_7
722	Smp_148260	0.0299381	0.374752	0.101	0.015	1	NA	SM_V9_2
723	Smp_140990	0.0299381	0.40388	0.101	0.015	1	NA	SM_V9_4
724	Smp_067490	0.0299799	0.0266354	0.319	0.152	1	Programmed cell death protein, putative	SM_V9_6
725	Smp_315490	0.0301502	0.332499	0.101	0.015	1	NA	SM_V9_6
726	Smp_042270	0.0301673	0.181701	0.333	0.167	1	26S protease regulatory subunit 6a, putative	SM_V9_4
727	Smp_341730	0.030248	0.425876	0.196	0.076	1	NA	SM_V9_1
728	Smp_311150	0.0303251	0.420299	0.152	0.045	1	SOCS box domain-containing protein	SM_V9_1
729	Smp_090930	0.0303251	0.70347	0.152	0.045	1	NA	SM_V9_1
730	Smp_076950	0.0303642	0.274745	0.101	0.015	1	Solute carrier family 33 (Acetyl-CoA transporter, putative)	SM_V9_1
731	Smp_208020	0.0303642	0.278807	0.101	0.015	1	NA	SM_V9_2
732	Smp_024580	0.0303642	0.277913	0.101	0.015	1	Putative mannosyl-oligosaccharide glucosidase	SM_V9_4
733	Smp_329940	0.0303642	0.381266	0.101	0.015	1	NA	SM_V9_5
734	Smp_130520	0.0304402	0.141615	0.13	0.03	1	Prominin (Prom) protein, putative	SM_V9_PAR2
735	Smp_020450	0.0307956	0.168608	0.101	0.015	1	UBX domain-containing protein	SM_V9_1
736	Smp_034670	0.030819	0.172779	0.13	0.03	1	Tubulin gamma chain	SM_V9_1
737	Smp_136740	0.0311937	0.649364	0.123	0.03	1	Putative torsin A	SM_V9_3
738	Smp_156910	0.0312945	0.124291	0.246	0.106	1	NA	SM_V9_5
740	Smp_000240	0.0319829	0.639321	0.268	0.136	1	Fusion; RNA binding protein, putative	SM_V9_3
741	Smp_053430	0.0319899	0.590887	0.123	0.03	1	NA	SM_V9_ZSR
742	Smp_303300	0.0324526	0.424542	0.196	0.076	1	Immediate early response 3-interacting protein 1	SM_V9_4
743	Smp_019340	0.0324654	0.401521	0.152	0.045	1	Tetraspanin	SM_V9_1
744	Smp_035310	0.032512	0.496399	0.174	0.061	1	Putative sfrs11 protein	SM_V9_1
745	Smp_053940	0.0327431	0.950813	0.145	0.045	1	Putative heterogeneous nuclear ribonucleoprotein	SM_V9_4
746	Smp_179910	0.0327449	0.217091	0.246	0.106	1	Psmras1; Psmras1; Ras-like protein	SM_V9_3
747	Smp_157360	0.0327831	0.392484	0.217	0.091	1	RING-type E3 ubiquitin transferase	SM_V9_2
748	Smp_060940	0.0328035	0.465382	0.123	0.03	1	Protein kinase	SM_V9_2
749	Smp_102690	0.0328595	0.262153	0.225	0.091	1	Eukaryotic translation initiation factor 2c,putative	SM_V9_1
750	Smp_022960	0.0328626	0.389041	0.261	0.121	1	Putative aldehyde dehydrogenase	SM_V9_7
751	Smp_076630	0.0332655	0.865662	0.188	0.076	1	60S ribosomal export protein NMD3	SM_V9_1
752	Smp_000590	0.0332931	0.579449	0.21	0.091	1	NA	SM_V9_3
753	Smp_004220	0.0334442	0.0789606	0.261	0.121	1	Putative amidase	SM_V9_2
754	Smp_103160	0.0336347	0.305581	0.123	0.03	1	FAA4 Long-chain-fatty-acid--CoA ligase 4	SM_V9_1
755	Smp_048430	0.0337996	0.743174	0.232	0.106	1	Thioredoxin glutathione reductase	SM_V9_1
757	Smp_138050	0.034051	0.164724	0.217	0.091	1	Polypyrimidine tract binding protein, putative	SM_V9_3
758	Smp_247250	0.0342507	0.478725	0.094	0.015	1	NA	SM_V9_1
759	Smp_082800	0.0342507	0.323263	0.094	0.015	1	Sly1-related	SM_V9_2
760	Smp_130480	0.0342507	0.370866	0.094	0.015	1	TBC1 domain family member 15, putative	SM_V9_PAR2
762	Smp_017890	0.0342809	0.545086	0.145	0.045	1	Family C19 non-peptidase homologue (C19 family)	SM_V9_PAR2
763	Smp_136540	0.0345928	0.660965	0.21	0.091	1	DNAj-related	SM_V9_PAR2
765	Smp_346470	0.0346393	0.411383	0.065	0	1	Ribonuclease H2 subunit B	SM_V9_1
766	Smp_055420	0.0346393	0.23288	0.065	0	1	NA	SM_V9_1
767	Smp_340100	0.0346393	0.123639	0.065	0	1	NA	SM_V9_1
768	Smp_163600	0.0346393	0.438316	0.065	0	1	Lim homeobox protein, putative	SM_V9_1
769	Smp_094880	0.0346393	0.331054	0.065	0	1	1,4-alpha-glucan branching enzyme	SM_V9_1
770	Smp_160870	0.0346393	0.260605	0.065	0	1	Putative aaa family ATPase	SM_V9_1
771	Smp_006680	0.0346393	0.211939	0.065	0	1	NA	SM_V9_1
772	Smp_347360	0.0346393	0.230752	0.065	0	1	Cleavage and polyadenylation specificity factor subunit 2	SM_V9_1
773	Smp_124820	0.0346393	0.151457	0.065	0	1	Putative chromosome region maintenance protein 1/exportin	SM_V9_1
774	Smp_247390	0.0346393	0.470872	0.065	0	1	NA	SM_V9_1
775	Smp_165190	0.0346393	0.309078	0.065	0	1	NA	SM_V9_1
776	Smp_097210	0.0346393	0.279709	0.065	0	1	NA	SM_V9_1
777	Smp_166300	0.0346393	0.339308	0.065	0	1	NA	SM_V9_1
778	Smp_023940	0.0346393	0.414096	0.065	0	1	GRIP domain-containing protein	SM_V9_1
779	Smp_348530	0.0346393	0.329664	0.065	0	1	NA	SM_V9_2
780	Smp_128280	0.0346393	0.212666	0.065	0	1	DUF2013 domain-containing protein	SM_V9_2
781	Smp_011230	0.0346393	0.20774	0.065	0	1	GPI-anchor transamidase	SM_V9_2
782	Smp_170440	0.0346393	0.276308	0.065	0	1	NA	SM_V9_2
783	Smp_159990	0.0346393	0.36276	0.065	0	1	Voltage-dependent L-type calcium channel subunit alpha	SM_V9_3
784	Smp_211280	0.0346393	0.423348	0.065	0	1	V-type proton ATPase subunit C	SM_V9_3
785	Smp_309720	0.0346393	0.365342	0.065	0	1	Ankyrin_rpt-contain_dom domain-containing protein	SM_V9_3
786	Smp_001090	0.0346393	0.227264	0.065	0	1	Nuclear pore complex protein	SM_V9_3
787	Smp_306910	0.0346393	0.227923	0.065	0	1	Integrin	SM_V9_4
788	Smp_313740	0.0346393	0.240462	0.065	0	1	Putative beta-1,4-galactosyltransferase	SM_V9_4
789	Smp_129240	0.0346393	0.229982	0.065	0	1	SBF2 domain-containing protein	SM_V9_5
790	Smp_050920	0.0346393	0.568738	0.065	0	1	Transformer-2-related	SM_V9_6
791	Smp_098450	0.0346393	0.308843	0.065	0	1	PUM-HD domain-containing protein	SM_V9_6
792	Smp_134580	0.0346393	0.523661	0.065	0	1	NA	SM_V9_7
793	Smp_088240	0.0346393	0.224142	0.065	0	1	NA	SM_V9_PAR2
794	Smp_143730	0.0346393	0.39661	0.065	0	1	Putative carboxypeptidase regulatory region-containing	SM_V9_PAR2
795	Smp_149500	0.0346393	0.296289	0.065	0	1	Elongation factor 2 kinase, putative	SM_V9_PAR2
796	Smp_070340	0.0346393	0.288603	0.065	0	1	NA	SM_V9_PAR2
797	Smp_322710	0.0346393	0.182837	0.065	0	1	NA	SM_V9_ZSR
798	Smp_095010	0.0346393	0.35423	0.065	0	1	Putative sodium-dependent phosphate transporter	SM_V9_ZSR
799	Smp_246690	0.0347445	0.685958	0.094	0.015	1	NA	SM_V9_1
800	Smp_079950	0.0349788	0.241291	0.333	0.167	1	V-type proton ATPase subunit	SM_V9_ZSR
801	Smp_008140	0.0351043	0.749373	0.167	0.061	1	NA	SM_V9_1
802	Smp_083040	0.0351393	0.358592	0.196	0.076	1	Adducin related protein	SM_V9_1
803	Smp_041100	0.0352444	0.716486	0.094	0.015	1	NA	SM_V9_1
804	Smp_096010	0.0353513	0.748894	0.123	0.03	1	DNAj homolog subfamily A member, putative	SM_V9_3
805	Smp_105210	0.0353605	0.388608	0.217	0.091	1	Putative zinc finger protein	SM_V9_1
806	Smp_326710	0.0353954	0.139841	0.261	0.121	1	NA	SM_V9_3
807	Smp_333770	0.0354743	0.474838	0.145	0.045	1	NA	SM_V9_1
808	Smp_004360	0.0354743	0.398012	0.145	0.045	1	NA	SM_V9_3
809	Smp_154160	0.0355959	0.640411	0.21	0.091	1	ER lumen protein-retaining receptor	SM_V9_5
810	Smp_059340	0.0355959	0.677718	0.21	0.091	1	NA	SM_V9_ZSR
811	Smp_167200	0.035792	0.19596	0.123	0.03	1	Putative ATPase	SM_V9_1
812	Smp_028500	0.0358799	0.561255	0.145	0.045	1	Caspase-3	SM_V9_ZSR
813	Smp_213300	0.0359357	0.662991	0.21	0.091	1	Transcriptional cofactor CA150	SM_V9_4
814	Smp_154530	0.0359767	0.114206	0.5	0.303	1	ATP synthase subunit b	SM_V9_5
815	Smp_323830	0.0360312	0.282623	0.217	0.091	1	YTH domain-containing protein	SM_V9_PAR2
816	Smp_050110	0.0360921	0.471668	0.254	0.121	1	Gamma-secretase subunit aph-1, putative	SM_V9_4
817	Smp_057650	0.0360921	0.433271	0.254	0.121	1	IST1 homolog	SM_V9_ZSR
818	Smp_154320	0.0361107	0.266384	0.174	0.061	1	DEAD box ATP-dependent RNA helicase, putative	SM_V9_2
819	Smp_039000	0.0361211	0.34838	0.428	0.242	1	ATP synthase subunit O, mitochondrial	SM_V9_5
821	Smp_083650	0.0362373	0.452322	0.123	0.03	1	Gamma-cystathionase	SM_V9_1
822	Smp_036590	0.0362569	0.15871	0.304	0.152	1	Putative polypyrimidine tract binding protein	SM_V9_ZSR
823	Smp_056850	0.0362895	0.445892	0.145	0.045	1	Golgi apparatus membrane protein TVP23 homolog	SM_V9_5
824	Smp_154270	0.0370232	0.396826	0.232	0.106	1	3'-phosphoadenosine-5'-phosphosulfate synthase	SM_V9_6
825	Smp_175980	0.0373059	0.290515	0.094	0.015	1	NA	SM_V9_1
826	Smp_045430	0.0375964	0.544391	0.116	0.03	1	Glycosyltransferase-related	SM_V9_2
827	Smp_173610	0.0376425	0.340726	0.174	0.061	1	NA	SM_V9_1
828	Smp_176810	0.0379678	0.467415	0.145	0.045	1	Elav (Embryonic lethal, abnormal vision,drosophila)-like protein	SM_V9_2
829	Smp_059210	0.0383976	0.248015	0.145	0.045	1	NA	SM_V9_4
830	Smp_345570	0.0383976	0.412244	0.145	0.045	1	COP9 signalosome complex subunit 3	SM_V9_ZSR
831	Smp_095910	0.0386825	0.206401	0.304	0.152	1	Putative signal recognition particle receptor alpha subunit (Sr-alpha)	SM_V9_2
832	Smp_072870	0.0388236	0.28533	0.217	0.091	1	Actin, putative	SM_V9_3
833	Smp_045400	0.0388273	0.230372	0.174	0.061	1	NA	SM_V9_2
834	Smp_034400	0.0388314	0.344522	0.145	0.045	1	Adaptor-related protein complex	SM_V9_2
835	Smp_164020	0.0388314	0.3893	0.145	0.045	1	NA	SM_V9_6
836	Smp_103470	0.0388737	0.311627	0.297	0.152	1	Mago nashi protein homolog	SM_V9_ZSR
837	Smp_066340	0.0389185	0.516354	0.094	0.015	1	Putative proteasome inhibitor	SM_V9_3
838	Smp_050700	0.0389185	0.317759	0.094	0.015	1	Putative phosphatidylethanolamine-binding protein	SM_V9_4
839	Smp_180480	0.0389185	0.326411	0.094	0.015	1	EAF domain-containing protein	SM_V9_PAR1
840	Smp_088660	0.0394175	0.467502	0.167	0.061	1	Myb-like domain-containing protein	SM_V9_2
841	Smp_099310	0.039469	0.318025	0.094	0.015	1	Protein transport protein SEC23	SM_V9_1
842	Smp_150200	0.039469	0.350809	0.094	0.015	1	Putative mannosyltransferase	SM_V9_3
843	Smp_039670	0.039469	0.315364	0.094	0.015	1	Putative cyclin l	SM_V9_PAR2
844	Smp_056200	0.0394888	0.336533	0.123	0.03	1	Isocitrate dehydrogenase [NAD] subunit, mitochondrial	SM_V9_1
845	Smp_101290	0.0398255	0.158752	0.355	0.182	1	Actin-related protein 2	SM_V9_2
846	Smp_086760	0.039946	0.239201	0.304	0.152	1	Phosducin-like protein 3 (Viral iap-associated factor 1) (Viaf-1)	SM_V9_5
847	Smp_034660	0.0400262	0.519121	0.094	0.015	1	Cytohesin-related guanine nucleotide-exchange protein	SM_V9_1
848	Smp_126470	0.0400262	0.323728	0.094	0.015	1	NA	SM_V9_7
849	Smp_346660	0.0400262	0.315454	0.094	0.015	1	NA	SM_V9_PAR1
850	Smp_042110	0.0401581	0.181961	0.145	0.045	1	OCIA domain-containing protein	SM_V9_4
852	Smp_010290	0.0405048	0.388465	0.232	0.106	1	Ubiquilin 1,2, putative	SM_V9_7
853	Smp_308140	0.0405415	0.275617	0.761	0.561	1	Uridine phosphorylase A	SM_V9_3
854	Smp_046430	0.04059	0.149267	0.094	0.015	1	Ubiquitin carboxyl-terminal hydrolase	SM_V9_6
855	Smp_027250	0.0406691	0.382318	0.167	0.061	1	Small acidic protein	SM_V9_4
856	Smp_306630	0.040991	0.726586	0.21	0.091	1	NA	SM_V9_PAR2
865	Smp_013930	0.0411605	0.0926861	0.094	0.015	1	NA	SM_V9_2
866	Smp_132330	0.0411605	0.14279	0.094	0.015	1	Putative rab15, 13, 10, 1, 35, 5, and	SM_V9_3
869	Smp_049150	0.0414732	0.712922	0.138	0.045	1	Aspartate aminotransferase	SM_V9_2
871	Smp_042160	0.0415499	0.216351	0.406	0.227	1	Fructose-bisphosphate aldolase	SM_V9_4
873	Smp_178810	0.041766	0.0887093	0.384	0.212	1	26S proteasome non-ATPase regulatory subunit 13	SM_V9_5
874	Smp_062070	0.0419732	0.172741	0.232	0.106	1	Sulfide quinone reductase, putative	SM_V9_6
875	Smp_017660	0.0419754	0.083448	0.413	0.227	1	Proteasome activator PA28-gamma	SM_V9_1
877	Smp_342430	0.0428933	1.13292	0.181	0.076	1	NA	SM_V9_3
878	Smp_341490	0.0430735	0.410309	0.565	0.409	1	NA	SM_V9_2
879	Smp_050350	0.0433902	0.568375	0.138	0.045	1	Vacuolar protein sorting-associated protein 29	SM_V9_4
880	Smp_176910	0.0436839	0.804688	0.159	0.061	1	NA	SM_V9_3
881	Smp_031300	0.0438718	0.469507	0.232	0.106	1	Putative universal stress protein	SM_V9_ZSR
882	Smp_075470	0.0438819	0.348183	0.188	0.076	1	Cysteine desulfurase, mitochondrial	SM_V9_PAR2
884	Smp_328230	0.0443088	0.338129	0.188	0.076	1	NA	SM_V9_PAR1
885	Smp_040500	0.0447405	0.423052	0.116	0.03	1	Peptidylprolyl isomerase	SM_V9_1
886	Smp_175230	0.0447405	0.0794154	0.116	0.03	1	Dihydrofolate reductase	SM_V9_4
887	Smp_055760	0.0447405	0.244974	0.116	0.03	1	AAA domain-containing protein	SM_V9_4
888	Smp_060170	0.0447405	0.489676	0.116	0.03	1	mRNA export protein rae1-related	SM_V9_PAR2
891	Smp_196160	0.0458913	0.467669	0.138	0.045	1	Isocitrate dehydrogenase [NAD] subunit, mitochondrial	SM_V9_7
893	Smp_038100	0.0462068	0.470403	0.413	0.258	1	ATP synthase subunit beta	SM_V9_4
895	Smp_102920	0.0464876	0.467701	0.087	0.015	1	Putative trna delta(2)-isopentenylpyrophosphate transferase	SM_V9_1
896	Smp_340720	0.0464876	0.644735	0.087	0.015	1	NA	SM_V9_PAR2
897	Smp_039820	0.0464876	0.49652	0.087	0.015	1	Cysteine protease	SM_V9_PAR2
898	Smp_072970	0.0466364	0.270293	0.21	0.091	1	Putative tetratricopeptide protein	SM_V9_1
899	Smp_196620	0.0467327	0.475749	0.268	0.136	1	GP-PDE domain-containing protein	SM_V9_1
900	Smp_078750	0.0469807	0.389377	0.116	0.03	1	Putative transmembrane 4 superfamily member	SM_V9_3
901	Smp_162000	0.0469923	0.270477	0.058	0	1	UBR-type domain-containing protein	SM_V9_1
902	Smp_163640	0.0469923	0.286301	0.058	0	1	Putative phosphatidylinositol N-acetylglucosaminyltransferase subunit P	SM_V9_1
903	Smp_052790	0.0469923	0.435934	0.058	0	1	NA	SM_V9_1
904	Smp_131800	0.0469923	0.187414	0.058	0	1	Non-specific serine/threonine protein kinase	SM_V9_1
905	Smp_310740	0.0469923	0.404273	0.058	0	1	NA	SM_V9_2
906	Smp_157340	0.0469923	0.421999	0.058	0	1	Putative rassf1	SM_V9_2
907	Smp_044810	0.0469923	0.356693	0.058	0	1	Zinc finger CCCH domain-containing protein 14	SM_V9_2
908	Smp_159910	0.0469923	0.298756	0.058	0	1	Ima1_N domain-containing protein	SM_V9_3
909	Smp_311360	0.0469923	0.281926	0.058	0	1	NA	SM_V9_3
910	Smp_129520	0.0469923	0.277925	0.058	0	1	NA	SM_V9_3
911	Smp_079840	0.0469923	0.333926	0.058	0	1	Hydroxymethylbilane hydrolyase [cyclizing]	SM_V9_3
912	Smp_134860	0.0469923	0.236421	0.058	0	1	Translational activator gcn1-related	SM_V9_3
913	Smp_055340	0.0469923	0.143764	0.058	0	1	Putative lin-9	SM_V9_3
914	Smp_307840	0.0469923	0.612834	0.058	0	1	Alkaline phosphatase	SM_V9_4
915	Smp_136970	0.0469923	0.153456	0.058	0	1	Structural maintenance of chromosomes protein	SM_V9_4
916	Smp_247450	0.0469923	0.368358	0.058	0	1	NA	SM_V9_4
917	Smp_062620	0.0469923	0.320625	0.058	0	1	NA	SM_V9_5
918	Smp_147150	0.0469923	0.485312	0.058	0	1	Putative heterogeneous nuclear ribonucleoprotein C (C1/C2)	SM_V9_6
919	Smp_092170	0.0469923	0.24726	0.058	0	1	CID domain-containing protein	SM_V9_6
920	Smp_140100	0.0469923	0.270381	0.058	0	1	Putative double-stranded rna-binding protein zn72d	SM_V9_7
921	Smp_345950	0.0469923	0.262534	0.058	0	1	TIP120 domain-containing protein	SM_V9_7
922	Smp_341650	0.0469923	0.335911	0.058	0	1	ABC1 domain-containing protein	SM_V9_PAR1
923	Smp_064600	0.0469923	0.272089	0.058	0	1	NA	SM_V9_PAR1
924	Smp_180470	0.0469923	0.264753	0.058	0	1	Cytoplasmic dynein intermediate chain 2, (Dhic-2), putative	SM_V9_PAR1
925	Smp_153560	0.0469923	0.316502	0.058	0	1	Putative ring finger protein B (Protein rngB)	SM_V9_PAR2
926	Smp_055890	0.0469923	0.319586	0.058	0	1	Ribonucleoside-diphosphate reductase small chain, putative	SM_V9_PAR2
927	Smp_174990	0.0469923	0.261862	0.058	0	1	Mannosyl-glycoprotein endo-beta-N-acetylglucosaminidase	SM_V9_PAR2
928	Smp_161080	0.0469923	0.380569	0.058	0	1	Ran binding protein 9-related	SM_V9_PAR2
929	Smp_151100	0.0469923	0.189531	0.058	0	1	Serine/threonine kinase	SM_V9_PAR2
930	Smp_244150	0.0469923	0.260353	0.058	0	1	Transporter	SM_V9_PAR2
931	Smp_324330	0.0469923	0.292521	0.058	0	1	NA	SM_V9_PAR2
932	Smp_146140	0.0469923	0.226671	0.058	0	1	Presequence protease, mitochondrial	SM_V9_ZSR
933	Smp_158050	0.0469923	0.393603	0.058	0	1	Helicase, putative	SM_V9_ZSR
934	Smp_347650	0.0469923	0.455843	0.058	0	1	NA	SM_V9_ZSR
935	Smp_244690	0.0469923	0.451948	0.058	0	1	Palmitoyltransferase	SM_V9_ZSR
936	Smp_038540	0.0469923	0.186325	0.058	0	1	NA	SM_V9_ZSR
937	Smp_084600	0.0472232	0.492687	0.159	0.061	1	Putative solute carrier family 37 member 2 (Glycerol-3-phosphate transporter)	SM_V9_1
938	Smp_165870	0.0472232	0.376191	0.159	0.061	1	LEM domain-containing protein	SM_V9_3
940	Smp_104000	0.0475523	0.578442	0.399	0.242	1	Transmembrane protein 18	SM_V9_1
941	Smp_025380	0.0476413	0.179107	0.435	0.258	1	Similar to 16 kDa calcium-binding protein	SM_V9_PAR2
942	Smp_191210	0.0478201	0.540836	0.087	0.015	1	CAP-Gly domain-containing protein	SM_V9_1
943	Smp_005010	0.0478201	0.344464	0.087	0.015	1	Chitobiosyldiphosphodolichol alpha-mannosyltransferase	SM_V9_PAR2
944	Smp_019490	0.0478382	0.51217	0.246	0.121	1	Protein RER1	SM_V9_1
945	Smp_340910	0.0478654	0.296631	0.254	0.121	1	NA	SM_V9_4
946	Smp_123620	0.0479786	0.920964	0.138	0.045	1	C85 protease (C85 family)	SM_V9_3
947	Smp_146310	0.0482675	0.246676	0.254	0.121	1	Exonuclease domain-containing protein	SM_V9_2
949	Smp_069960	0.0492073	0.295968	0.159	0.061	1	Ubiquitin carboxyl-terminal hydrolase	SM_V9_5
950	Smp_032310	0.0493913	0.586606	0.471	0.303	1	Actin-related protein 2/3 complex subunit 3	SM_V9_PAR2
951	Smp_172220	0.0496127	0.353977	0.116	0.03	1	ER membrane protein complex subunit 2	SM_V9_6
952	Smp_210670	0.049879	0.605599	0.087	0.015	1	Ran binding protein 9-related	SM_V9_3
953	Smp_316440	0.049913	0.277847	0.116	0.03	1	NA	SM_V9_1
954	Smp_341920	0.0501243	0.367801	0.181	0.076	1	NA	SM_V9_6
956	Smp_128770	0.0505175	0.199388	0.116	0.03	1	Ubiquitin carboxyl-terminal hydrolase	SM_V9_2
957	Smp_148450	0.0505816	0.363067	0.087	0.015	1	Putative chitinase	SM_V9_2
958	Smp_169470	0.0506083	0.474873	0.181	0.076	1	Rab-18, putative	SM_V9_4
959	Smp_018460	0.0512948	0.653699	0.109	0.03	1	Phosphatidylinositol 4-kinase type 2	SM_V9_3
960	Smp_097700	0.0516506	0.372653	0.087	0.015	1	Retinoic acid receptor RXR	SM_V9_1
961	Smp_026930	0.0517449	0.338303	0.116	0.03	1	Putative alpha-1,3-mannosyl-glycoprotein beta-1,2-n-acetylglucosaminyltransferase	SM_V9_3
962	Smp_046790	0.0518233	0.231704	0.138	0.045	1	Putative glucose transport protein	SM_V9_2
963	Smp_018930	0.0520117	0.537115	0.087	0.015	1	NA	SM_V9_3
964	Smp_162920	0.0520117	0.494985	0.087	0.015	1	Putative zinc transporter ZIP domain-containing protein	SM_V9_PAR2
965	Smp_007170	0.0522149	0.471986	0.217	0.106	1	NA	SM_V9_1
966	Smp_136240	0.0523356	0.222189	0.326	0.182	1	Putative vesicle-associated membrane protein (Vamp)	SM_V9_5
967	Smp_008320	0.0526561	0.0192917	0.232	0.106	1	Putative pap-inositol-1,4-phosphatase	SM_V9_1
968	Smp_170150	0.0527394	0.457305	0.087	0.015	1	NA	SM_V9_PAR2
971	Smp_337760	0.0530775	0.295588	0.616	0.439	1	NA	SM_V9_1
972	Smp_033350	0.0530873	0.461913	0.181	0.076	1	Peptide-N(4)-(N-acetyl-beta-glucosaminyl)asparagine amidase	SM_V9_7
973	Smp_018550	0.0534755	0.266976	0.087	0.015	1	NA	SM_V9_3
974	Smp_044520	0.0534755	0.250422	0.087	0.015	1	Putative vmac	SM_V9_ZSR
975	Smp_140290	0.0539284	0.402267	0.159	0.061	1	U4/U6.U5 small nuclear ribonucleoprotein 27 kDa protein	SM_V9_1
976	Smp_030920	0.054107	0.433731	0.181	0.076	1	Mitochondrial import receptor subunit TOM22 homolog	SM_V9_6
977	Smp_005280	0.0541338	0.489771	0.138	0.045	1	Ubiquitin-specific peptidase 10 (C19 family)	SM_V9_6
979	Smp_159730	0.0542202	0.145274	0.087	0.015	1	Protein kinase	SM_V9_1
980	Smp_020060	0.0542202	0.250899	0.087	0.015	1	NudC domain-containing protein 1	SM_V9_1
981	Smp_073290	0.0542202	0.216259	0.087	0.015	1	NA	SM_V9_1
982	Smp_149050	0.0542202	0.376514	0.087	0.015	1	Xtp3-transactivated protein B, putative	SM_V9_4
983	Smp_165690	0.0542202	0.2177	0.087	0.015	1	NA	SM_V9_6
984	Smp_052740	0.0542202	0.10221	0.087	0.015	1	Putative gamma-soluble nsf attachment protein (Snap)	SM_V9_6
985	Smp_029100	0.0546229	0.187164	0.181	0.076	1	Multifunctional methyltransferase subunit TRM112-like protein	SM_V9_3
986	Smp_066760	0.0547592	0.357584	0.464	0.258	1	Putative merlin/moesin/ezrin/radixin	SM_V9_ZSR
987	Smp_124320	0.0549735	0.0486914	0.087	0.015	1	Putative 50s ribosomal protein L4	SM_V9_1
989	Smp_302360	0.0549735	0.238346	0.087	0.015	1	Gelsolin-like domain-containing protein	SM_V9_1
990	Smp_342050	0.0549735	0.022214	0.087	0.015	1	Amidase domain-containing protein	SM_V9_2
991	Smp_156000	0.0549735	0.161561	0.087	0.015	1	Putative oxysterol-binding protein	SM_V9_4
993	Smp_004470	0.0550431	0.168138	0.326	0.167	1	Peroxiredoxin, Prx3	SM_V9_3
994	Smp_021800	0.0556671	0.427767	0.181	0.076	1	Prefoldin subunit 3	SM_V9_2
995	Smp_168990	0.0556671	0.213025	0.181	0.076	1	NA	SM_V9_PAR2
996	Smp_031050	0.0559225	0.158133	0.138	0.045	1	BSD domain-containing protein	SM_V9_ZSR
997	Smp_267020	0.0560293	0.876931	0.13	0.045	1	Dimethylargininase	SM_V9_PAR2
998	Smp_056900	0.0565604	0.497283	0.109	0.03	1	Ribonuclease pH related	SM_V9_5
999	Smp_060950	0.0569131	0.543093	0.196	0.091	1	Putative soluble NSF attachment protein (SNAP)	SM_V9_2
1000	Smp_084140	0.0571261	0.452774	0.261	0.136	1	NAD-dependent protein deacetylase	SM_V9_PAR2
1001	Smp_343570	0.0571421	0.384418	0.138	0.045	1	NA	SM_V9_PAR1
1002	Smp_180170	0.0572491	0.53191	0.109	0.03	1	Ubiquitin-conjugating enzyme e2S, putative	SM_V9_1
1003	Smp_019010	0.0575839	0.435855	0.261	0.136	1	Dipeptidyl peptidase 3	SM_V9_3
1005	Smp_247660	0.0578053	0.581086	0.181	0.076	1	NA	SM_V9_5
1006	Smp_174890	0.0579449	0.350867	0.109	0.03	1	NA	SM_V9_ZSR
1007	Smp_018020	0.0581782	0.297855	0.319	0.182	1	NADH dehydrogenase [ubiquinone] iron-sulfur protein 4, mitochondrial	SM_V9_PAR2
1008	Smp_317420	0.0586476	0.370286	0.109	0.03	1	Filamin-related	SM_V9_4
1009	Smp_079910	0.0586476	0.385247	0.109	0.03	1	Transcription initiation factor IIE subunit beta	SM_V9_ZSR
1012	Smp_129450	0.0591909	0.529971	0.13	0.045	1	Glucose-6-phosphatase	SM_V9_3
1013	Smp_039980	0.0599199	0.462035	0.261	0.136	1	Putative mitochondrial ribosomal protein S33	SM_V9_5
1015	Smp_068480	0.0606144	0.7261	0.196	0.091	1	Putative vesicle transport V-snare protein vti1a	SM_V9_PAR2
1016	Smp_012030	0.0607984	0.372693	0.109	0.03	1	Putative zinc finger protein	SM_V9_ZSR
1017	Smp_017010	0.0608058	0.207179	0.159	0.061	1	MIF4G domain-containing protein	SM_V9_PAR2
1019	Smp_062120	0.0609344	0.135009	0.138	0.045	1	Serpin, putative	SM_V9_6
1021	Smp_158740	0.0620198	0.273219	0.159	0.061	1	NA	SM_V9_ZSR
1022	Smp_025100	0.0622439	0.0164817	0.138	0.045	1	U5 snrnp-specific protein-related	SM_V9_PAR2
1025	Smp_330190	0.062743	0.250054	0.58	0.364	1	Rho GTPase; Rho GTPase; Rho1 GTPase; Rho1 GTPase	SM_V9_1
1026	Smp_133940	0.0630142	0.277119	0.109	0.03	1	WW domain-containing protein	SM_V9_2
1027	Smp_152300	0.0630557	0.516563	0.08	0.015	1	Putative tetraspanin	SM_V9_1
1028	Smp_314650	0.0630557	0.453188	0.08	0.015	1	Putative rna binding motif protein 4,lark	SM_V9_1
1029	Smp_179070	0.0630557	0.144165	0.08	0.015	1	Non-specific serine/threonine protein kinase	SM_V9_2
1030	Smp_044260	0.0630557	0.378797	0.08	0.015	1	Apg10p-like protein	SM_V9_3
1031	Smp_105930	0.0630557	0.28667	0.08	0.015	1	Putative programmed cell death protein 11 (Pre-rRNA processing protein rrp5)	SM_V9_3
1032	Smp_127520	0.0630557	0.705189	0.08	0.015	1	Putative regulator of G protein signaling	SM_V9_3
1033	Smp_211050	0.0630557	0.200296	0.08	0.015	1	Acylaminoacyl-peptidase (S09 family)	SM_V9_4
1034	Smp_042920	0.0630557	0.25792	0.08	0.015	1	Serine/threonine-protein kinase 19, putative	SM_V9_4
1035	Smp_155760	0.0630557	0.510944	0.08	0.015	1	NA	SM_V9_4
1036	Smp_178750	0.0630557	0.663995	0.08	0.015	1	Transcription initiation factor IIE subunit alpha	SM_V9_ZSR
1037	Smp_165490	0.063266	0.276068	0.297	0.167	1	Serine/threonine-protein phosphatase	SM_V9_5
1038	Smp_084940	0.0637674	0.351218	0.109	0.03	1	Putative gtp-binding protein rit	SM_V9_3
1039	Smp_157410	0.0638647	0.362096	0.13	0.045	1	NA	SM_V9_2
1040	Smp_129560	0.0638864	0.24485	0.051	0	1	C2H2-type domain-containing protein	SM_V9_1
1041	Smp_213680	0.0638864	0.117532	0.051	0	1	Replication factor C subunit 1	SM_V9_1
1042	Smp_090890	0.0638864	0.239896	0.051	0	1	Serine/threonine protein kinase	SM_V9_1
1043	Smp_196260	0.0638864	0.274769	0.051	0	1	NA	SM_V9_1
1044	Smp_085910	0.0638864	0.25929	0.051	0	1	Mothers against decapentaplegic homolog	SM_V9_1
1045	Smp_078700	0.0638864	0.402241	0.051	0	1	DBF4-type domain-containing protein	SM_V9_1
1046	Smp_122800	0.0638864	0.184742	0.051	0	1	Putative lupus la ribonucleoprotein	SM_V9_2
1047	Smp_333800	0.0638864	0.315856	0.051	0	1	NA	SM_V9_2
1048	Smp_089880	0.0638864	0.189105	0.051	0	1	Putative fad oxidoreductase	SM_V9_2
1049	Smp_242130	0.0638864	0.186	0.051	0	1	NA	SM_V9_2
1050	Smp_333960	0.0638864	0.206922	0.051	0	1	NA	SM_V9_2
1051	Smp_089460	0.0638864	0.237205	0.051	0	1	Family C2 unassigned peptidase (C02 family)	SM_V9_2
1052	Smp_088600	0.0638864	0.242814	0.051	0	1	Ccr4 not-related	SM_V9_2
1053	Smp_029360	0.0638864	0.409687	0.051	0	1	Amino acid transporter, putative	SM_V9_3
1054	Smp_029160	0.0638864	0.554408	0.051	0	1	Putative ribonuclease p/mrp subunit	SM_V9_3
1055	Smp_129430	0.0638864	0.190573	0.051	0	1	Putative myocyte-specific enhancer factor 2a	SM_V9_3
1056	Smp_002840	0.0638864	0.402268	0.051	0	1	NA	SM_V9_3
1057	Smp_165180	0.0638864	0.127205	0.051	0	1	NA	SM_V9_3
1058	Smp_016640	0.0638864	0.11468	0.051	0	1	Prostatic acid phosphatase, putative	SM_V9_3
1059	Smp_179810	0.0638864	0.28669	0.051	0	1	Troponin t, invertebrate, putative	SM_V9_3
1060	Smp_309360	0.0638864	0.335804	0.051	0	1	Sterol regulatory element-binding protein cleavage-activating protein	SM_V9_3
1061	Smp_309660	0.0638864	0.214525	0.051	0	1	tRNA (guanine(26)-N(2))-dimethyltransferase	SM_V9_3
1062	Smp_213290	0.0638864	0.11114	0.051	0	1	NA	SM_V9_4
1063	Smp_312660	0.0638864	0.162911	0.051	0	1	NA	SM_V9_4
1064	Smp_156670	0.0638864	0.147219	0.051	0	1	DNA-directed RNA polymerase subunit	SM_V9_4
1065	Smp_064050	0.0638864	0.267709	0.051	0	1	RuvB-like helicase	SM_V9_4
1066	Smp_145250	0.0638864	0.173252	0.051	0	1	NA	SM_V9_4
1067	Smp_214350	0.0638864	0.198481	0.051	0	1	PlsC domain-containing protein	SM_V9_4
1068	Smp_334370	0.0638864	0.316622	0.051	0	1	Receptor protein serine/threonine kinase	SM_V9_4
1069	Smp_089100	0.0638864	0.880666	0.051	0	1	Gamma-glutamyltransferase-like protein 3 (T03 family)	SM_V9_4
1070	Smp_128050	0.0638864	0.20926	0.051	0	1	Exportin-2	SM_V9_5
1071	Smp_125670	0.0638864	0.314317	0.051	0	1	Developmentally regulated GTP-binding protein-related	SM_V9_5
1072	Smp_344710	0.0638864	0.473825	0.051	0	1	NA	SM_V9_5
1073	Smp_315770	0.0638864	0.320275	0.051	0	1	DRIM domain-containing protein	SM_V9_6
1074	Smp_247920	0.0638864	0.233349	0.051	0	1	Rho-GAP domain-containing protein	SM_V9_6
1075	Smp_317130	0.0638864	0.223383	0.051	0	1	V-type proton ATPase subunit	SM_V9_6
1076	Smp_077540	0.0638864	0.376101	0.051	0	1	Putative faf1 protein	SM_V9_6
1077	Smp_207020	0.0638864	0.31721	0.051	0	1	HECT-type E3 ubiquitin transferase	SM_V9_7
1078	Smp_171740	0.0638864	0.2035	0.051	0	1	Putative multidrug resistance protein 1 (ATP-binding cassette C1)	SM_V9_PAR1
1079	Smp_015840	0.0638864	0.318938	0.051	0	1	Putative zinc finger protein	SM_V9_PAR1
1080	Smp_147460	0.0638864	0.291472	0.051	0	1	Neutral ceramidase	SM_V9_PAR2
1081	Smp_146910	0.0638864	0.189161	0.051	0	1	Putative choline o-acyltransferase	SM_V9_PAR2
1082	Smp_084080	0.0638864	0.350688	0.051	0	1	Putative peptidyl-prolyl cis-trans isomerase (Cyclophilin)	SM_V9_PAR2
1083	Smp_130460	0.0638864	0.146819	0.051	0	1	Component of oligomeric Golgi complex 3	SM_V9_PAR2
1084	Smp_244020	0.0638864	0.123041	0.051	0	1	NA	SM_V9_PAR2
1085	Smp_242530	0.0638864	0.204873	0.051	0	1	C-type lectin domain-containing protein	SM_V9_ZSR
1086	Smp_017730	0.0638864	0.220971	0.051	0	1	200-kDa GPI-anchored surface glycoprotein	SM_V9_ZSR
1087	Smp_068270	0.0638864	0.219381	0.051	0	1	Putative heat shock transcription factor	SM_V9_ZSR
1088	Smp_165470	0.0638864	0.348466	0.051	0	1	Receptor protein-tyrosine kinase	SM_V9_ZSR
1089	Smp_028120	0.0639423	0.34475	0.08	0.015	1	Optic atrophy 1-like protein, opa1	SM_V9_1
1090	Smp_267060	0.0639423	0.441895	0.08	0.015	1	NA	SM_V9_5
1091	Smp_301250	0.0639423	0.32946	0.08	0.015	1	Miff domain-containing protein	SM_V9_7
1092	Smp_025160	0.0639499	0.192138	0.384	0.227	1	Lysophospholipase homolog	SM_V9_PAR2
1095	Smp_104680	0.0644143	0.406846	0.152	0.061	1	NA	SM_V9_1
1096	Smp_044530	0.0644392	0.236488	0.283	0.152	1	Putative growth factor receptor-bound protein	SM_V9_ZSR
1097	Smp_301040	0.0645281	0.297809	0.109	0.03	1	NA	SM_V9_7
1098	Smp_033050	0.0645281	0.194927	0.109	0.03	1	DNA topoisomerase I	SM_V9_ZSR
1099	Smp_079750	0.0645566	0.19715	0.13	0.045	1	Ribosomal RNA-processing protein 8	SM_V9_3
1102	Smp_020770	0.0648195	0.169972	0.775	0.576	1	Dolichyl-diphosphooligosaccharide--protein glycosyltransferase subunit DAD1	SM_V9_5
1103	Smp_001500	0.0652176	0.422417	0.435	0.258	1	Putative eukaryotic translation initiation factor 4e	SM_V9_2
1104	Smp_067000	0.0652547	0.323366	0.13	0.045	1	NA	SM_V9_4
1105	Smp_038420	0.0657464	0.575815	0.08	0.015	1	Ubiquinone biosynthesis protein	SM_V9_PAR1
1106	Smp_083030	0.0659591	0.333774	0.13	0.045	1	Putative inhibitor of apoptosis (Iap) domain family member	SM_V9_1
1107	Smp_332660	0.0659591	0.298799	0.13	0.045	1	Putative nucleolar protein c7c	SM_V9_1
1109	Smp_161580	0.0660719	0.344303	0.109	0.03	1	RING-type domain-containing protein	SM_V9_3
1110	Smp_026910	0.0660719	0.335253	0.109	0.03	1	Lipase maturation factor	SM_V9_3
1111	Smp_169340	0.066246	0.483215	0.196	0.091	1	Coiled-coil domain-containing protein 58	SM_V9_5
1115	Smp_130690	0.0666641	0.620604	0.08	0.015	1	Putative zinc finger protein	SM_V9_PAR1
1116	Smp_246010	0.0668552	0.184815	0.109	0.03	1	Putative na+/myo-inositol cotransporter	SM_V9_2
1118	Smp_138010	0.0671425	0.365142	0.174	0.076	1	NA	SM_V9_3
1119	Smp_064590	0.0675255	0.26689	0.217	0.106	1	Putative splicing factor	SM_V9_PAR1
1120	Smp_059910	0.067646	0.0490941	0.109	0.03	1	NA	SM_V9_ZSR
1121	Smp_129250	0.0677407	0.363587	0.63	0.424	1	Retinaldehyde binding protein-related	SM_V9_5
1122	Smp_210740	0.0677649	0.496461	0.167	0.076	1	Prolyl oligopeptidase (S09 family)	SM_V9_7
1123	Smp_101820	0.0681096	0.182512	0.13	0.045	1	Putative lupus la ribonucleoprotein	SM_V9_1
1124	Smp_213240	0.0681096	0.292962	0.13	0.045	1	Prolyl endopeptidase	SM_V9_ZSR
1125	Smp_000030	0.0681973	0.283593	0.239	0.121	1	26s proteasome regulatory particle subunit,putative	SM_V9_1
1126	Smp_006560	0.0683991	0.426262	0.174	0.076	1	Rhodanese domain-containing protein	SM_V9_1
1127	Smp_198190	0.0684446	0.103893	0.109	0.03	1	Engulfment and cell motility, putative	SM_V9_4
1128	Smp_104310	0.0684446	0.0224289	0.109	0.03	1	Rab11, putative	SM_V9_7
1129	Smp_053510	0.0688392	0.25646	0.13	0.045	1	Aspartate--tRNA ligase, cytoplasmic	SM_V9_4
1130	Smp_266790	0.0692509	0.0514346	0.109	0.03	1	NUDE_C domain-containing protein	SM_V9_PAR2
1131	Smp_330120	0.0694806	0.760678	0.08	0.015	1	NA	SM_V9_5
1132	Smp_138890	0.0694806	0.53487	0.08	0.015	1	Putative zinc finger protein	SM_V9_6
1133	Smp_024030	0.0694806	0.609629	0.08	0.015	1	NA	SM_V9_PAR2
1134	Smp_044550	0.0700623	0.279911	0.261	0.136	1	Putative far upstream (Fuse) binding protein	SM_V9_ZSR
1135	Smp_033870	0.0704409	0.511199	0.08	0.015	1	MSP domain-containing protein	SM_V9_1
1136	Smp_124650	0.0704409	0.306531	0.08	0.015	1	NA	SM_V9_2
1137	Smp_303010	0.0704409	0.595505	0.08	0.015	1	NA	SM_V9_PAR1
1138	Smp_060290	0.0704409	0.328987	0.08	0.015	1	Ubiquitinyl hydrolase 1	SM_V9_PAR2
1139	Smp_305120	0.0704409	0.357848	0.08	0.015	1	G domain-containing protein	SM_V9_ZSR
1140	Smp_013360	0.0705271	0.464386	0.21	0.106	1	U1 small nuclear ribonucleoprotein 70 kDa	SM_V9_3
1142	Smp_023660	0.0709701	0.450112	0.174	0.076	1	Putative u3 small nucleolar ribonucleoprotein protein MPP10	SM_V9_3
1143	Smp_341680	0.0714121	0.436086	0.08	0.015	1	NUFIP1 domain-containing protein	SM_V9_1
1144	Smp_166040	0.0714121	0.29753	0.08	0.015	1	ATP-dependent transporter, putative	SM_V9_1
1145	Smp_018430	0.0714121	0.218665	0.08	0.015	1	Mitochondrial signal peptidase (S26 family)	SM_V9_3
1146	Smp_082780	0.0716251	0.318336	0.174	0.076	1	Putative wiskott-aldrich syndrome protein	SM_V9_2
1147	Smp_210570	0.0716766	0.268694	0.196	0.091	1	Eukaryotic translation initiation factor 3 subunit H	SM_V9_1
1150	Smp_034120	0.0723941	0.148227	0.08	0.015	1	Synaptosomal-associated protein	SM_V9_1
1151	Smp_008120	0.0723941	0.11131	0.08	0.015	1	Mediator of RNA polymerase II transcription subunit 6	SM_V9_1
1152	Smp_045480	0.0723941	0.229101	0.08	0.015	1	Cell polarity protein	SM_V9_2
1153	Smp_084830	0.0725117	0.399581	0.152	0.061	1	UDP-glucose 6-dehydrogenase	SM_V9_3
1154	Smp_080280	0.0729499	0.137072	0.174	0.076	1	Putative tfiia large subunit	SM_V9_1
1158	Smp_344880	0.0733873	0.0998108	0.08	0.015	1	Non-specific serine/threonine protein kinase	SM_V9_PAR2
1161	Smp_027920	0.0747284	0.291161	0.428	0.258	1	Tubulin alpha chain	SM_V9_3
1162	Smp_021540	0.0749163	0.225403	0.101	0.03	1	Branchpoint-bridging protein	SM_V9_PAR1
1163	Smp_145370	0.0750931	0.289113	0.406	0.258	1	NA	SM_V9_4
1165	Smp_046890	0.0753893	0.158152	0.152	0.061	1	Protein phosphatase	SM_V9_2
1166	Smp_054450	0.0756805	0.466212	0.188	0.091	1	Archease domain-containing protein	SM_V9_PAR2
1167	Smp_014020	0.0758091	0.420812	0.101	0.03	1	Cdc50-related	SM_V9_2
1168	Smp_170400	0.0758091	0.412083	0.101	0.03	1	Nicalin (M28 family)	SM_V9_2
1169	Smp_057320	0.0758091	0.377967	0.101	0.03	1	Vesicle-fusing ATPase	SM_V9_7
1170	Smp_163260	0.0761117	0.661468	0.123	0.045	1	NA	SM_V9_PAR2
1171	Smp_104630	0.0764937	0.139535	0.13	0.045	1	tRNA (guanine-N(7)-)-methyltransferase non-catalytic subunit	SM_V9_2
1172	Smp_012790	0.0766678	0.577544	0.21	0.106	1	NA	SM_V9_1
1173	Smp_044250	0.0767104	0.489387	0.101	0.03	1	Subfamily M67C unassigned peptidase (M67 family)	SM_V9_3
1174	Smp_059150	0.0767104	0.310224	0.101	0.03	1	MICOS complex subunit MIC60	SM_V9_4
1175	Smp_045950	0.0770095	0.393325	0.188	0.091	1	Transformer-2-related	SM_V9_PAR2
1176	Smp_008545	0.0773106	0.0260255	0.37	0.227	1	Heat shock protein HSP60, putative	SM_V9_4
1177	Smp_241840	0.0775932	0.710225	0.145	0.061	1	NA	SM_V9_3
1178	Smp_343730	0.0776206	0.341117	0.101	0.03	1	BZIP domain-containing protein	SM_V9_4
1179	Smp_134480	0.0776206	0.311996	0.101	0.03	1	NA	SM_V9_7
1180	Smp_204260	0.0776206	0.337537	0.101	0.03	1	NA	SM_V9_PAR2
1181	Smp_158440	0.0780431	0.233899	0.406	0.258	1	NA	SM_V9_1
1182	Smp_090800	0.078105	0.0373776	0.13	0.045	1	Xaa-Pro dipeptidase (M24 family)	SM_V9_PAR1
1183	Smp_137600	0.078358	0.707664	0.145	0.061	1	NA	SM_V9_ZSR
1184	Smp_177060	0.0783594	0.0579142	0.152	0.061	1	Putative synoviolin	SM_V9_3
1185	Smp_343120	0.0785928	0.174851	0.21	0.106	1	Calcium-transporting ATPase	SM_V9_4
1186	Smp_345060	0.0791289	0.103249	0.145	0.061	1	NA	SM_V9_6
1187	Smp_068950	0.0794214	0.484475	0.123	0.045	1	Putative retinoblastoma-binding protein 4 (Rbbp4)	SM_V9_ZSR
1188	Smp_307000	0.0794672	0.143008	0.101	0.03	1	SH3_10 domain-containing protein	SM_V9_PAR2
1190	Smp_096020	0.0798756	0.144412	0.254	0.136	1	Adenosylhomocysteinase	SM_V9_3
1192	Smp_068340	0.0801595	0.193413	0.196	0.091	1	NA	SM_V9_1
1193	Smp_328380	0.0811109	0.608745	0.188	0.091	1	NA	SM_V9_2
1195	Smp_332670	0.0813494	0.519562	0.101	0.03	1	Putative beta-1,4-galactosyltransferase	SM_V9_4
1197	Smp_012530	0.0815214	0.455948	0.225	0.121	1	Transcription elongation factor SPT4	SM_V9_1
1198	Smp_086590	0.0835252	0.171046	0.333	0.197	1	Putative actin-depolymerizing factor	SM_V9_1
1199	Smp_319460	0.083722	0.2754	0.123	0.045	1	NA	SM_V9_1
1200	Smp_340760	0.0839594	0.371208	0.232	0.121	1	Tropomyosin-1	SM_V9_1
1202	Smp_247560	0.0854994	0.654363	0.072	0.015	1	NA	SM_V9_1
1203	Smp_131160	0.0854994	0.309499	0.072	0.015	1	NA	SM_V9_2
1204	Smp_194680	0.0854994	0.448705	0.072	0.015	1	R3H-assoc domain-containing protein	SM_V9_3
1205	Smp_313760	0.0854994	0.445865	0.072	0.015	1	Glyco_transf_7N domain-containing protein	SM_V9_4
1206	Smp_196110	0.0854994	0.310005	0.072	0.015	1	Ceramidase	SM_V9_ZSR
1207	Smp_322570	0.0855207	0.235216	0.145	0.061	1	Carrier domain-containing protein	SM_V9_ZSR
1208	Smp_004910	0.0859447	0.0472999	0.232	0.121	1	Ras-related protein Rab-14	SM_V9_PAR2
1209	Smp_333950	0.0862134	0.208433	0.101	0.03	1	Non-specific serine/threonine protein kinase	SM_V9_2
1210	Smp_331630	0.0862134	0.274354	0.101	0.03	1	UPF0506 domain-containing protein	SM_V9_6
1211	Smp_323920	0.0862134	0.157232	0.101	0.03	1	NA	SM_V9_PAR2
1212	Smp_015860	0.0862424	0.598892	0.203	0.106	1	Acyl carrier protein	SM_V9_PAR1
1213	Smp_341630	0.0866821	0.168395	0.268	0.152	1	Tudor domain-containing protein	SM_V9_3
1214	Smp_060820	0.086684	0.453258	0.072	0.015	1	Succinate--CoA ligase [GDP-forming] subunit beta, mitochondrial	SM_V9_2
1215	Smp_329420	0.086684	0.458634	0.072	0.015	1	F-box domain-containing protein	SM_V9_4
1216	Smp_043570	0.086684	0.408412	0.072	0.015	1	MARVEL domain-containing protein	SM_V9_5
1217	Smp_176620	0.0871446	0.266882	0.043	0	1	Serine/threonine kinase	SM_V9_1
1218	Smp_130910	0.0871446	0.105862	0.043	0	1	NA	SM_V9_1
1219	Smp_213700	0.0871446	0.273401	0.043	0	1	NA	SM_V9_1
1220	Smp_342400	0.0871446	0.352063	0.043	0	1	GCV_T domain-containing protein	SM_V9_1
1221	Smp_068170	0.0871446	0.343959	0.043	0	1	Protein-serine/threonine kinase	SM_V9_1
1222	Smp_006700	0.0871446	0.0780095	0.043	0	1	C2H2-type domain-containing protein	SM_V9_1
1223	Smp_210450	0.0871446	0.113461	0.043	0	1	NA	SM_V9_1
1224	Smp_007210	0.0871446	0.474805	0.043	0	1	Putative rab6 gtpase activating protein, gapcena (Rabgap1 protein)	SM_V9_1
1225	Smp_057020	0.0871446	0.302253	0.043	0	1	RNA helicase	SM_V9_1
1226	Smp_057120	0.0871446	0.193642	0.043	0	1	GYF domain-containing protein	SM_V9_1
1227	Smp_152860	0.0871446	0.190842	0.043	0	1	NA	SM_V9_1
1228	Smp_142620	0.0871446	0.40031	0.043	0	1	Guanylate cyclase	SM_V9_1
1229	Smp_068070	0.0871446	0.234299	0.043	0	1	NA	SM_V9_1
1230	Smp_344070	0.0871446	0.188456	0.043	0	1	NA	SM_V9_1
1231	Smp_147980	0.0871446	0.129942	0.043	0	1	Putative zinc finger protein	SM_V9_1
1232	Smp_169180	0.0871446	0.333762	0.043	0	1	HECT domain-containing protein	SM_V9_1
1233	Smp_303270	0.0871446	0.588554	0.043	0	1	Tetraspanin	SM_V9_1
1234	Smp_146100	0.0871446	0.146229	0.043	0	1	Exocyst complex component	SM_V9_2
1235	Smp_310760	0.0871446	0.20152	0.043	0	1	NA	SM_V9_2
1236	Smp_046750	0.0871446	0.209935	0.043	0	1	Putative wd-repeat protein	SM_V9_2
1237	Smp_014780	0.0871446	0.248106	0.043	0	1	Putative alpha-actinin	SM_V9_2
1238	Smp_130180	0.0871446	0.125834	0.043	0	1	LisH domain-containing protein	SM_V9_2
1239	Smp_340770	0.0871446	0.268848	0.043	0	1	Putative zinc finger protein	SM_V9_2
1240	Smp_142520	0.0871446	0.111728	0.043	0	1	Palmitoyltransferase	SM_V9_2
1241	Smp_180910	0.0871446	0.143023	0.043	0	1	Putative pumilio	SM_V9_2
1242	Smp_340360	0.0871446	0.0872908	0.043	0	1	Poly(A)-specific ribonuclease	SM_V9_2
1243	Smp_336050	0.0871446	0.221739	0.043	0	1	NA	SM_V9_2
1244	Smp_072890	0.0871446	0.176224	0.043	0	1	C2H2-type domain-containing protein	SM_V9_3
1245	Smp_343200	0.0871446	0.110032	0.043	0	1	PH domain-containing protein	SM_V9_3
1246	Smp_205660	0.0871446	0.174534	0.043	0	1	NA	SM_V9_3
1247	Smp_121810	0.0871446	0.257375	0.043	0	1	Protein SHQ1 homolog	SM_V9_3
1248	Smp_137870	0.0871446	0.176236	0.043	0	1	Putative steroidogenic acute regulatory protein	SM_V9_3
1249	Smp_018250	0.0871446	0.410223	0.043	0	1	Putative troponin I	SM_V9_3
1250	Smp_181480	0.0871446	0.442243	0.043	0	1	tRNA (uracil-O(2)-)-methyltransferase	SM_V9_3
1251	Smp_210680	0.0871446	0.372427	0.043	0	1	CCR4-NOT transcription complex subunit 9	SM_V9_3
1252	Smp_308680	0.0871446	0.287343	0.043	0	1	Serine/threonine-protein phosphatase 2A 55 kDa regulatory subunit B	SM_V9_3
1253	Smp_167680	0.0871446	0.292614	0.043	0	1	HECT-type E3 ubiquitin transferase	SM_V9_3
1254	Smp_309710	0.0871446	0.141282	0.043	0	1	NA	SM_V9_3
1255	Smp_337060	0.0871446	0.386509	0.043	0	1	NA	SM_V9_4
1256	Smp_242680	0.0871446	0.276272	0.043	0	1	NA	SM_V9_4
1257	Smp_335400	0.0871446	0.186316	0.043	0	1	NA	SM_V9_4
1258	Smp_213490	0.0871446	0.0929226	0.043	0	1	CCR4-NOT transcription complex subunit 11	SM_V9_4
1259	Smp_051810	0.0871446	0.144486	0.043	0	1	Elongation of very long chain fatty acids protein	SM_V9_4
1260	Smp_312880	0.0871446	0.0949882	0.043	0	1	Rab-GAP TBC domain-containing protein	SM_V9_4
1261	Smp_247580	0.0871446	0.378704	0.043	0	1	NA	SM_V9_4
1262	Smp_247630	0.0871446	0.092271	0.043	0	1	ARMC6-like protein	SM_V9_4
1263	Smp_145090	0.0871446	0.157397	0.043	0	1	Serine incorporator 5	SM_V9_4
1264	Smp_136910	0.0871446	0.364179	0.043	0	1	DNAj-related	SM_V9_4
1265	Smp_129970	0.0871446	0.341464	0.043	0	1	HMG box domain-containing protein	SM_V9_5
1266	Smp_340880	0.0871446	0.18357	0.043	0	1	NA	SM_V9_5
1267	Smp_344580	0.0871446	0.211348	0.043	0	1	LLGL domain-containing protein	SM_V9_5
1268	Smp_247710	0.0871446	0.0937245	0.043	0	1	NA	SM_V9_5
1269	Smp_317210	0.0871446	0.0900286	0.043	0	1	NA	SM_V9_5
1270	Smp_212490	0.0871446	0.231125	0.043	0	1	Sec31-related protein	SM_V9_5
1271	Smp_166220	0.0871446	0.092466	0.043	0	1	Ubiquitin-activating enzyme E1b, putative	SM_V9_5
1272	Smp_247890	0.0871446	0.198727	0.043	0	1	NA	SM_V9_6
1273	Smp_138920	0.0871446	0.425734	0.043	0	1	Putative cop9 signalosome complex subunit	SM_V9_6
1274	Smp_063090	0.0871446	0.174421	0.043	0	1	Aconitate hydratase, mitochondrial	SM_V9_6
1275	Smp_136660	0.0871446	0.177326	0.043	0	1	NA	SM_V9_6
1276	Smp_097320	0.0871446	0.146579	0.043	0	1	PH domain-containing protein	SM_V9_7
1277	Smp_127810	0.0871446	0.29278	0.043	0	1	NA	SM_V9_7
1278	Smp_212340	0.0871446	0.243118	0.043	0	1	NA	SM_V9_7
1279	Smp_210090	0.0871446	0.0872606	0.043	0	1	Adapter-related protein complex 3, beta subunit	SM_V9_7
1280	Smp_123720	0.0871446	0.235269	0.043	0	1	Putative sodium/solute symporter	SM_V9_PAR1
1281	Smp_130660	0.0871446	0.120675	0.043	0	1	Ankyrin_rpt-contain_dom domain-containing protein	SM_V9_PAR1
1282	Smp_130750	0.0871446	0.154578	0.043	0	1	Ge1_WD40 domain-containing protein	SM_V9_PAR1
1283	Smp_176260	0.0871446	0.255093	0.043	0	1	NA	SM_V9_PAR1
1284	Smp_153640	0.0871446	0.161076	0.043	0	1	PDEase domain-containing protein	SM_V9_PAR2
1285	Smp_135870	0.0871446	0.248878	0.043	0	1	Beige/beach protein-related	SM_V9_PAR2
1286	Smp_157070	0.0871446	0.170336	0.043	0	1	Cysteine-rich with egf-like domains protein	SM_V9_PAR2
1287	Smp_194620	0.0871446	0.0925137	0.043	0	1	tRNA (adenine(58)-N(1))-methyltransferase catalytic subunit TRMT61A	SM_V9_PAR2
1288	Smp_198520	0.0871446	0.465088	0.043	0	1	Transcription initiation factor TFIID subunit 8	SM_V9_PAR2
1289	Smp_095580	0.0871446	0.143155	0.043	0	1	Putative 1-acylglycerol-3-phosphate acyltransferase	SM_V9_PAR2
1290	Smp_151180	0.0871446	0.0989967	0.043	0	1	WD40-repeat containing protein	SM_V9_PAR2
1291	Smp_306960	0.0871446	0.301067	0.043	0	1	NA	SM_V9_PAR2
1292	Smp_163760	0.0871446	0.339998	0.043	0	1	Menin	SM_V9_PAR2
1293	Smp_333410	0.0871446	0.0875379	0.043	0	1	Non-specific serine/threonine protein kinase	SM_V9_PAR2
1294	Smp_310950	0.0871446	0.211413	0.043	0	1	NA	SM_V9_WSR
1295	Smp_198670	0.0871446	0.136027	0.043	0	1	Histone acetyltransferase	SM_V9_ZSR
1296	Smp_174390	0.0871446	0.291998	0.043	0	1	Serine-threonine kinase receptor-associated protein (Strap), putative	SM_V9_ZSR
1297	Smp_158030	0.0871446	0.28301	0.043	0	1	Intu_longin_1 domain-containing protein	SM_V9_ZSR
1298	Smp_155360	0.0871446	0.288388	0.043	0	1	Putative dna-binding protein inhibitor	SM_V9_ZSR
1299	Smp_150690	0.0871895	0.22895	0.406	0.258	1	Proliferation-associated protein 2G4, 38kDa (M24 family)	SM_V9_4
1300	Smp_193440	0.0872967	0.151515	0.123	0.045	1	Putative p30 dbc protein	SM_V9_ZSR
1301	Smp_012280	0.087511	0.650905	0.225	0.121	1	NA	SM_V9_2
1302	Smp_167170	0.0876542	0.220144	0.167	0.076	1	Putative ancient ubiquitous protein	SM_V9_1
1303	Smp_048940	0.0877452	0.0590665	0.217	0.106	1	Williams-beuren syndrome critical region protein-related	SM_V9_2
1305	Smp_198750	0.0878819	0.270236	0.072	0.015	1	Pinin	SM_V9_1
1306	Smp_146750	0.0878819	0.356131	0.072	0.015	1	Sodium/hydrogen exchanger	SM_V9_5
1308	Smp_035300	0.0882181	0.348241	0.341	0.212	1	Putative snare protein sec22	SM_V9_1
1311	Smp_158380	0.0892429	0.0769934	0.101	0.03	1	Mitochondrial import inner membrane translocase subunit TIM44	SM_V9_4
1313	Smp_022330	0.0897232	0.211248	0.145	0.061	1	Putative dnaj homolog subfamily B member 2, 6, 8	SM_V9_ZSR
1315	Smp_267110	0.0903177	0.350402	0.072	0.015	1	Ribosomal RNA-processing protein 40	SM_V9_PAR2
1316	Smp_036500	0.0903177	0.286448	0.072	0.015	1	CAR; CAR; CAR; Putative nuclear receptor nhr-48; Putative nuclear receptor nhr-48	SM_V9_ZSR
1317	Smp_029240	0.0903607	0.209283	0.304	0.182	1	Protein arginine N-methyltransferase 1	SM_V9_3
1318	Smp_207000	0.090846	0.454708	0.167	0.076	1	Anamorsin homolog	SM_V9_ZSR
1322	Smp_246840	0.0924109	0.342817	0.225	0.121	1	Staphylococcal nuclease domain-containing protein	SM_V9_3
1323	Smp_162240	0.0924766	0.00732175	0.167	0.076	1	Iwr1 domain-containing protein	SM_V9_6
1324	Smp_202680	0.0925231	0.205019	0.268	0.152	1	Late endosomal/lysosomal adaptor and MAPK and MTOR activator 5	SM_V9_4
1325	Smp_066330	0.0928075	0.446155	0.072	0.015	1	START domain-containing protein	SM_V9_3
1326	Smp_000260	0.0928075	0.36224	0.072	0.015	1	Saposin containing protein	SM_V9_3
1328	Smp_132940	0.0932035	0.266217	0.145	0.061	1	PRKCA-binding protein	SM_V9_ZSR
1329	Smp_134500	0.094073	0.576455	0.072	0.015	1	Phosphodiesterase	SM_V9_7
1330	Smp_177080	0.0940904	0.225253	0.145	0.061	1	Alpha-1,3/1,6-mannosyltransferase ALG2	SM_V9_3
1331	Smp_143470	0.0941306	0.505019	0.167	0.076	1	Spectrin beta chain	SM_V9_2
1332	Smp_066410	0.0945773	0.399013	0.225	0.121	1	Dihydrolipoamide acetyltransferase component of pyruvate dehydrogenase complex	SM_V9_ZSR
1333	Smp_306370	0.0953522	0.330694	0.072	0.015	1	Non-specific serine/threonine protein kinase	SM_V9_1
1334	Smp_105910	0.0953522	0.248351	0.072	0.015	1	Histone acetyltransferase	SM_V9_3
1335	Smp_150210	0.0953522	0.238609	0.072	0.015	1	Putative autocrine motility factor receptor,amfr	SM_V9_3
1336	Smp_138520	0.0953522	0.255713	0.072	0.015	1	zf-Di19 domain-containing protein	SM_V9_3
1337	Smp_049910	0.0953522	0.283244	0.072	0.015	1	NA	SM_V9_4
1338	Smp_073080	0.0954469	0.0664293	0.21	0.106	1	Putative rrna processing protein (Rrp20)	SM_V9_1
1339	Smp_003620	0.0955745	0.541437	0.094	0.03	1	Putative septin	SM_V9_1
1340	Smp_088460	0.0957904	0.287254	0.123	0.045	1	General transcription factor IIF subunit 1	SM_V9_1
1342	Smp_121420	0.0966453	0.058113	0.072	0.015	1	Glycylpeptide N-tetradecanoyltransferase	SM_V9_1
1343	Smp_021170	0.0966453	0.0107533	0.072	0.015	1	VPS13C protein, putative	SM_V9_2
1344	Smp_181290	0.0966453	0.257936	0.072	0.015	1	39S ribosomal protein L28, mitochondrial	SM_V9_3
1345	Smp_156880	0.0966453	0.181395	0.072	0.015	1	Sec24-related C, d	SM_V9_5
1346	Smp_346260	0.0966453	0.0344423	0.072	0.015	1	NA	SM_V9_ZSR
1347	Smp_213080	0.0966943	0.698479	0.094	0.03	1	CTP_transf_like domain-containing protein	SM_V9_2
1348	Smp_052910	0.0967292	0.0906119	0.333	0.197	1	Skp1-related	SM_V9_3
1349	Smp_151030	0.0971556	0.287394	0.225	0.121	1	3-hydroxyacyl-CoA dehydrogenase	SM_V9_4
1350	Smp_157870	0.0972008	0.228768	0.246	0.136	1	BED-type domain-containing protein	SM_V9_PAR2
1352	Smp_326410	0.0978245	0.574967	0.094	0.03	1	Protein DPCD	SM_V9_1
1353	Smp_157980	0.0978245	0.447639	0.094	0.03	1	TROVE domain-containing protein	SM_V9_3
1354	Smp_188430	0.0978245	0.437401	0.094	0.03	1	Glutathione synthetase	SM_V9_PAR1
1355	Smp_181120	0.0979524	0.025809	0.072	0.015	1	Putative amyloid binding protein	SM_V9_2
1358	Smp_123165	0.0979524	0.305691	0.072	0.015	1	Putative dynactin P62 subunit	SM_V9_6
1359	Smp_130680	0.0979524	0.065822	0.072	0.015	1	DNA-directed RNA polymerase subunit beta	SM_V9_PAR1
1361	Smp_029500	0.0987644	0.136934	0.123	0.045	1	Thimet oligopeptidase (M03 family)	SM_V9_3
1362	Smp_149000	0.0987644	0.0802304	0.123	0.045	1	Protein phosphatase 2C, putative	SM_V9_4
1363	Smp_214030	0.0989533	0.393339	0.203	0.106	1	Lactamase_B domain-containing protein	SM_V9_6
1364	Smp_340990	0.0989653	0.352162	0.094	0.03	1	NA	SM_V9_2
1365	Smp_207030	0.0989653	0.333421	0.094	0.03	1	Gtpase activating protein-related	SM_V9_4
1366	Smp_344650	0.0989653	0.280843	0.094	0.03	1	Ras-related protein Rab-3	SM_V9_5
1367	Smp_086450	0.0990458	0.409217	0.275	0.167	1	tRNA pseudouridine synthase	SM_V9_4
1369	Smp_035260	0.100121	0.257551	0.739	0.576	1	Epidermal growth factor receptor kinase substrate eps8-related protein	SM_V9_1
1371	Smp_045610	0.100768	0.0938909	0.391	0.242	1	Rho GDP-dissociation inhibitor-related	SM_V9_5
1372	Smp_064280	0.101279	0.386499	0.094	0.03	1	NA	SM_V9_6
1373	Smp_176600	0.102451	0.249188	0.094	0.03	1	Serine/threonine protein phosphatase 2A regulatory subunit	SM_V9_1
1374	Smp_176640	0.102451	0.442576	0.094	0.03	1	RING-type domain-containing protein	SM_V9_1
1375	Smp_130280	0.102451	0.277728	0.094	0.03	1	Cell polarity protein	SM_V9_7
1376	Smp_150230	0.103243	0.0849367	0.159	0.076	1	Putative cation efflux protein/ zinc transporter	SM_V9_3
1377	Smp_103810	0.103635	0.351572	0.094	0.03	1	NA	SM_V9_2
1378	Smp_096200	0.103635	0.161456	0.094	0.03	1	tRNA-dihydrouridine synthase, putative	SM_V9_ZSR
1381	Smp_103320	0.103781	0.554624	0.203	0.106	1	Nuclear movement protein nudc, putative	SM_V9_PAR2
1382	Smp_093690	0.103816	0.35133	0.116	0.045	1	RNA helicase	SM_V9_1
1383	Smp_033530	0.104157	0.284552	0.159	0.076	1	Putative carbonyl reductase	SM_V9_1
1384	Smp_341530	0.104889	0.309704	0.116	0.045	1	RanBD1 domain-containing protein	SM_V9_2
1385	Smp_079000	0.105432	0.277412	0.203	0.106	1	Vacuolar assembly/sorting protein D1D2-like protein	SM_V9_4
1386	Smp_068710	0.10597	0.263499	0.116	0.045	1	NA	SM_V9_2
1387	Smp_014430	0.10597	0.252995	0.116	0.045	1	TIR domain-containing protein	SM_V9_2
1388	Smp_144920	0.10597	0.610124	0.116	0.045	1	NA	SM_V9_4
1390	Smp_126520	0.106629	0.406473	0.138	0.061	1	Putative signal transducing adapter molecule (Stam)	SM_V9_7
1391	Smp_004350	0.107226	0.484563	0.217	0.121	1	Ubiquitin-conjugating enzyme E2 l, putative	SM_V9_3
1392	Smp_173180	0.107251	0.527278	0.094	0.03	1	Putative developmentally regulated GTP-binding protein 1 (Drg 1)	SM_V9_1
1393	Smp_085640	0.107251	0.387751	0.094	0.03	1	COP9 signalosome complex subunit 4	SM_V9_PAR2
1394	Smp_092570	0.107383	0.261792	0.268	0.152	1	NADH dehydrogenase [ubiquinone] iron-sulfur protein 3, mitochondrial	SM_V9_ZSR
1395	Smp_085110	0.107635	0.416878	0.138	0.061	1	Dihydropyrimidinase (M38 family); Dihydropyrimidinase related protein-2 (M38 family)	SM_V9_3
1396	Smp_033620	0.107877	0.558679	0.159	0.076	1	NA	SM_V9_1
1398	Smp_095360	0.109669	0.232286	0.138	0.061	1	14 kDa fatty acid-binding protein	SM_V9_2
1399	Smp_064400	0.109716	0.284488	0.094	0.03	1	NA	SM_V9_5
1400	Smp_140590	0.10973	0.411019	0.196	0.106	1	Galectin domain-containing protein	SM_V9_1
1401	Smp_015980	0.109906	0.431814	0.37	0.242	1	ATP synthase subunit e, mitochondrial	SM_V9_4
1402	Smp_001120	0.110966	0.23899	0.094	0.03	1	39S ribosomal protein L50, mitochondrial	SM_V9_3
1403	Smp_214200	0.111138	0.251687	0.181	0.091	1	WH2 domain-containing protein	SM_V9_7
1406	Smp_031360	0.111732	0.11432	0.225	0.121	1	Putative cap binding protein	SM_V9_ZSR
1407	Smp_191360	0.112163	0.228647	0.261	0.152	1	Putative mitochondrial gtpase	SM_V9_PAR1
1408	Smp_146600	0.112226	0.181015	0.094	0.03	1	Putative rho GTPase	SM_V9_2
1411	Smp_341740	0.113245	0.0282035	0.275	0.152	1	Signal recognition particle 9 kDa protein	SM_V9_PAR2
1412	Smp_168770	0.113302	0.232484	0.138	0.061	1	Putative mitochondria associated granulocyte macrophage csf signaling molecule	SM_V9_3
1413	Smp_003660	0.113763	0.20294	0.471	0.303	1	RNA helicase	SM_V9_1
1416	Smp_073500	0.114294	0.215809	0.304	0.182	1	Elongation factor Tu	SM_V9_1
1418	Smp_213600	0.114782	0.0383555	0.094	0.03	1	NA	SM_V9_5
1419	Smp_104720	0.114888	0.336964	0.138	0.061	1	GDP-4-keto-6-deoxy-D-mannose-3,5-epimerase-4-reductase	SM_V9_ZSR
1420	Smp_160850	0.115934	0.305734	0.065	0.015	1	Nucleoprotein TPR	SM_V9_1
1421	Smp_049510	0.115934	0.22384	0.065	0.015	1	Putative wd-repeat protein	SM_V9_1
1422	Smp_245920	0.115934	0.362504	0.065	0.015	1	CTCHY-type domain-containing protein	SM_V9_2
1423	Smp_347020	0.115934	0.439485	0.065	0.015	1	NA	SM_V9_4
1424	Smp_155840	0.115934	0.190216	0.065	0.015	1	Putative cellular myosin heavy chain	SM_V9_4
1425	Smp_059710	0.115934	0.226001	0.065	0.015	1	SAP domain-containing protein	SM_V9_6
1426	Smp_149450	0.115934	0.567616	0.065	0.015	1	Putative trna-dihydrouridine synthase	SM_V9_6
1427	Smp_180400	0.115934	0.3151	0.065	0.015	1	Serine/threonine kinase	SM_V9_7
1428	Smp_127710	0.115934	0.275737	0.065	0.015	1	NA	SM_V9_7
1429	Smp_015780	0.115934	0.384461	0.065	0.015	1	Putative atpase n2b	SM_V9_PAR1
1430	Smp_145630	0.115934	0.422379	0.065	0.015	1	Putative synovial sarcoma associated ss18 protein	SM_V9_ZSR
1434	Smp_077560	0.117382	0.0529458	0.094	0.03	1	MFS domain-containing protein	SM_V9_6
1435	Smp_079810	0.117513	0.250036	0.065	0.015	1	RF_PROK_I domain-containing protein	SM_V9_3
1436	Smp_151520	0.117513	0.206855	0.065	0.015	1	Alpha-1,3-glucosyltransferase	SM_V9_4
1437	Smp_247420	0.117513	0.426843	0.065	0.015	1	Putative dead box ATP-dependent RNA helicase	SM_V9_4
1439	Smp_059200	0.118541	0.307132	0.391	0.258	1	NA	SM_V9_4
1441	Smp_162630	0.119202	0.0102558	0.138	0.061	1	Ubiquitin-activating enzyme E1	SM_V9_3
1442	Smp_054800	0.119315	0.478581	0.174	0.091	1	Related to multifunctional cyclin-dependent kinase-related	SM_V9_1
1443	Smp_341990	0.119479	0.22005	0.036	0	1	NA	SM_V9_1
1444	Smp_079420	0.119479	0.18963	0.036	0	1	Putative ank repeat-containing	SM_V9_1
1445	Smp_164960	0.119479	0.135162	0.036	0	1	Phosphatidylinositol-4,5-bisphosphate 3-kinase catalytic subunit alpha PI3K	SM_V9_1
1446	Smp_324050	0.119479	0.336073	0.036	0	1	NA	SM_V9_1
1447	Smp_035410	0.119479	0.323292	0.036	0	1	Putative mitochondrial ribosomal protein L24	SM_V9_1
1448	Smp_168370	0.119479	0.149836	0.036	0	1	Putative vav2	SM_V9_1
1449	Smp_014170	0.119479	0.112419	0.036	0	1	Non-specific serine/threonine protein kinase	SM_V9_1
1450	Smp_246260	0.119479	0.177445	0.036	0	1	NA	SM_V9_1
1451	Smp_165980	0.119479	0.206954	0.036	0	1	DNA-directed RNA polymerase III subunit RPC6	SM_V9_1
1452	Smp_337620	0.119479	0.245699	0.036	0	1	BAH domain-containing protein	SM_V9_1
1453	Smp_071570	0.119479	0.061496	0.036	0	1	Putative transcription initiation factor brf1	SM_V9_1
1454	Smp_110280	0.119479	0.081731	0.036	0	1	SRP40_C domain-containing protein	SM_V9_1
1455	Smp_126030	0.119479	0.133295	0.036	0	1	Putative pre-B-cell leukemia transcription factor 1, 2,3, 4 (Pbx)	SM_V9_1
1456	Smp_000050	0.119479	0.0836706	0.036	0	1	Transient receptor potential cation channel,putative	SM_V9_1
1457	Smp_302040	0.119479	0.337441	0.036	0	1	Phorbol-ester/DAG-type domain-containing protein	SM_V9_1
1458	Smp_345710	0.119479	0.210759	0.036	0	1	Na_H_Exchanger domain-containing protein	SM_V9_1
1459	Smp_176420	0.119479	0.212453	0.036	0	1	Ras guanine nucleotide exchange factor,putative	SM_V9_1
1460	Smp_210380	0.119479	0.078904	0.036	0	1	Putative nucleotide binding protein 2 (Nbp 2)	SM_V9_1
1461	Smp_247190	0.119479	0.0819401	0.036	0	1	NA	SM_V9_1
1462	Smp_172070	0.119479	0.0946653	0.036	0	1	Putative immunoglobulin domain superfamily (Sensory guidance protein)	SM_V9_1
1463	Smp_159140	0.119479	0.166166	0.036	0	1	Solute carrier organic anion transporter family member	SM_V9_1
1464	Smp_161540	0.119479	0.213979	0.036	0	1	NA	SM_V9_1
1465	Smp_061680	0.119479	0.123264	0.036	0	1	RUN domain-containing protein	SM_V9_1
1466	Smp_044020	0.119479	0.0713567	0.036	0	1	Putative folate carrier protein	SM_V9_1
1467	Smp_320530	0.119479	0.14022	0.036	0	1	Polypeptide N-acetylgalactosaminyltransferase	SM_V9_1
1468	Smp_026790	0.119479	0.264943	0.036	0	1	NA	SM_V9_1
1469	Smp_001210	0.119479	0.0785446	0.036	0	1	Putative myosin	SM_V9_2
1470	Smp_131650	0.119479	0.121208	0.036	0	1	PINc domain-containing protein	SM_V9_2
1471	Smp_021290	0.119479	0.0996514	0.036	0	1	Putative hiv-1 rev binding protein, hrbl	SM_V9_2
1472	Smp_004630	0.119479	0.240223	0.036	0	1	Putative sugar transporter	SM_V9_2
1473	Smp_242060	0.119479	0.120879	0.036	0	1	NA	SM_V9_2
1474	Smp_333840	0.119479	0.0625238	0.036	0	1	Transporter	SM_V9_2
1475	Smp_046880	0.119479	0.0477083	0.036	0	1	Putative glycosyltransferase	SM_V9_2
1476	Smp_122890	0.119479	0.15822	0.036	0	1	Putative wd-repeat protein	SM_V9_2
1477	Smp_167010	0.119479	0.0689821	0.036	0	1	Putative talin	SM_V9_2
1478	Smp_344100	0.119479	0.0777727	0.036	0	1	t-SNARE coiled-coil homology domain-containing protein	SM_V9_2
1479	Smp_342480	0.119479	0.0693958	0.036	0	1	RRM domain-containing protein	SM_V9_2
1480	Smp_146570	0.119479	0.0577436	0.036	0	1	Histidyl-tRNA synthetase-related	SM_V9_2
1481	Smp_245900	0.119479	0.417298	0.036	0	1	Phosphoinositide phospholipase C	SM_V9_2
1482	Smp_047410	0.119479	0.303293	0.036	0	1	RING-type domain-containing protein	SM_V9_2
1483	Smp_213320	0.119479	0.104003	0.036	0	1	2',3'-cyclic-nucleotide 3'-phosphodiesterase	SM_V9_2
1484	Smp_245960	0.119479	0.242687	0.036	0	1	NA	SM_V9_2
1485	Smp_246800	0.119479	0.320028	0.036	0	1	Smp_210610	SM_V9_3
1486	Smp_181230	0.119479	0.1878	0.036	0	1	P-type phospholipid transporter	SM_V9_3
1487	Smp_124490	0.119479	0.226806	0.036	0	1	Retinoblastoma-binding protein-related	SM_V9_3
1488	Smp_307950	0.119479	0.115847	0.036	0	1	Beta lactamase domain, putative	SM_V9_3
1489	Smp_150470	0.119479	0.0551323	0.036	0	1	NA	SM_V9_3
1490	Smp_243140	0.119479	0.282736	0.036	0	1	Glutaredoxin domain-containing protein	SM_V9_3
1491	Smp_145910	0.119479	0.105542	0.036	0	1	NA	SM_V9_3
1492	Smp_129360	0.119479	0.142814	0.036	0	1	Putative cyclin G	SM_V9_3
1493	Smp_026250	0.119479	0.292007	0.036	0	1	Peptide alpha-n-acetyltransferase-related	SM_V9_3
1494	Smp_076650	0.119479	0.439442	0.036	0	1	NA	SM_V9_3
1495	Smp_030150	0.119479	0.138652	0.036	0	1	Putative homer	SM_V9_3
1496	Smp_000670	0.119479	0.223544	0.036	0	1	CENTB5 protein	SM_V9_3
1497	Smp_347380	0.119479	0.156768	0.036	0	1	NA	SM_V9_3
1498	Smp_036980	0.119479	0.267021	0.036	0	1	Pcdc2 (Programmed cell death protein 2)-related	SM_V9_4
1499	Smp_158840	0.119479	0.175512	0.036	0	1	U3 small nucleolar RNA-associated protein 25 homolog	SM_V9_4
1500	Smp_213190	0.119479	0.391119	0.036	0	1	NA	SM_V9_4
1501	Smp_343790	0.119479	0.154495	0.036	0	1	Rab-GAP TBC domain-containing protein	SM_V9_4
1502	Smp_042630	0.119479	0.558397	0.036	0	1	18S rRNA aminocarboxypropyltransferase	SM_V9_4
1503	Smp_042780	0.119479	0.18377	0.036	0	1	Mediator of RNA polymerase II transcription subunit 20	SM_V9_4
1504	Smp_153970	0.119479	0.102077	0.036	0	1	RILP-like protein	SM_V9_4
1505	Smp_334280	0.119479	0.271388	0.036	0	1	SAM domain-containing protein	SM_V9_4
1506	Smp_144990	0.119479	0.277266	0.036	0	1	Amyloid beta A4 protein related	SM_V9_4
1507	Smp_177780	0.119479	0.250586	0.036	0	1	Putative sugar transporter	SM_V9_4
1508	Smp_175430	0.119479	0.181569	0.036	0	1	DNA damage-binding protein 1	SM_V9_4
1509	Smp_027300	0.119479	0.0944359	0.036	0	1	Histone-lysine N-methyltransferase	SM_V9_4
1510	Smp_348300	0.119479	0.119569	0.036	0	1	NA	SM_V9_5
1511	Smp_152430	0.119479	0.0698301	0.036	0	1	CTF/NF-I domain-containing protein	SM_V9_5
1512	Smp_128070	0.119479	0.124604	0.036	0	1	F-box domain-containing protein	SM_V9_5
1513	Smp_337080	0.119479	0.136488	0.036	0	1	NA	SM_V9_5
1514	Smp_058140	0.119479	0.146143	0.036	0	1	Protein-L-isoaspartate O-methyltransferase	SM_V9_5
1515	Smp_347400	0.119479	0.268565	0.036	0	1	RING-type domain-containing protein	SM_V9_5
1516	Smp_143390	0.119479	0.0831535	0.036	0	1	Guanyl-nucleotide exchange factor, putative	SM_V9_5
1517	Smp_061570	0.119479	0.0524979	0.036	0	1	Mediator of RNA polymerase II transcription subunit 19	SM_V9_5
1518	Smp_133380	0.119479	0.429831	0.036	0	1	NA	SM_V9_5
1519	Smp_030860	0.119479	0.240727	0.036	0	1	Putative arsenite-resistance protein	SM_V9_6
1520	Smp_179350	0.119479	0.160184	0.036	0	1	NA	SM_V9_6
1521	Smp_068510	0.119479	0.291144	0.036	0	1	Putative neuronal calcium sensor	SM_V9_6
1522	Smp_317560	0.119479	0.135141	0.036	0	1	NA	SM_V9_6
1523	Smp_009420	0.119479	0.260445	0.036	0	1	NA	SM_V9_6
1524	Smp_164130	0.119479	0.0575275	0.036	0	1	Dopey-related	SM_V9_6
1525	Smp_033210	0.119479	0.295761	0.036	0	1	NA	SM_V9_7
1526	Smp_170540	0.119479	0.0796688	0.036	0	1	BAH domain-containing protein	SM_V9_7
1527	Smp_126490	0.119479	0.164532	0.036	0	1	Lon protease homolog, mitochondrial	SM_V9_7
1528	Smp_003000	0.119479	0.136597	0.036	0	1	Putative cell division protein kinase 9-B	SM_V9_PAR1
1529	Smp_344090	0.119479	0.11271	0.036	0	1	Rad21_Rec8 domain-containing protein	SM_V9_PAR1
1530	Smp_157740	0.119479	0.148892	0.036	0	1	DNA-directed RNA polymerase subunit	SM_V9_PAR2
1531	Smp_025360	0.119479	0.0948795	0.036	0	1	F-box domain-containing protein	SM_V9_PAR2
1532	Smp_157100	0.119479	0.221718	0.036	0	1	Sphingoid long chain base kinase	SM_V9_PAR2
1533	Smp_347960	0.119479	0.0629546	0.036	0	1	NA	SM_V9_PAR2
1534	Smp_333260	0.119479	0.190387	0.036	0	1	Protein kinase domain-containing protein	SM_V9_PAR2
1535	Smp_243870	0.119479	0.133132	0.036	0	1	DnaJ homolog subfamily C member 16	SM_V9_PAR2
1536	sma.nc.W.S26	0.119479	0.113607	0.036	0	1	NA	NA
1537	Smp_171710	0.119479	0.181245	0.036	0	1	Structural maintenance of chromosomes protein	SM_V9_ZSR
1538	Smp_171630	0.119479	0.0626503	0.036	0	1	Putative sodium-dependent phosphate transporter	SM_V9_ZSR
1539	Smp_139080	0.119479	0.220585	0.036	0	1	Bestrophin homolog	SM_V9_ZSR
1540	Smp_031270	0.119479	0.282653	0.036	0	1	NA	SM_V9_ZSR
1541	Smp_093930	0.119479	0.0794193	0.036	0	1	Receptor protein-tyrosine kinase	SM_V9_ZSR
1542	Smp_107200	0.119479	0.133563	0.036	0	1	NA	SM_V9_ZSR
1543	Smp_214240	0.119479	0.223823	0.036	0	1	NA	SM_V9_ZSR
1544	Smp_094470	0.119479	0.517744	0.036	0	1	G-patch domain-containing protein	SM_V9_ZSR
1545	Smp_158310	0.119479	0.0574264	0.036	0	1	Putative multiple ankyrin repeats single kh domain protein	SM_V9_ZSR
1546	Smp_122920	0.119652	0.292156	0.116	0.045	1	Putative pou Transcription factor	SM_V9_2
1547	Smp_104520	0.119652	0.256746	0.116	0.045	1	Vacuolar protein sorting-associated, putative	SM_V9_3
1552	Smp_151650	0.120143	0.129462	0.312	0.197	1	J domain-containing protein	SM_V9_1
1553	Smp_167590	0.120723	0.3308	0.065	0.015	1	NA	SM_V9_1
1555	Smp_148370	0.120852	0.305315	0.116	0.045	1	GRIP domain-containing protein	SM_V9_2
1556	Smp_162310	0.120852	0.113439	0.116	0.045	1	Putative arsenite-resistance protein 2	SM_V9_6
1557	Smp_063070	0.121057	0.16536	0.471	0.303	1	Putative rabb and C	SM_V9_6
1558	Smp_059360	0.12252	0.0107195	0.138	0.061	1	PRP18 homolog	SM_V9_ZSR
1560	Smp_015900	0.122773	0.350729	0.159	0.076	1	NA	SM_V9_4
1561	Smp_197390	0.123642	0.0962696	0.138	0.061	1	Dihydroceramide desaturase	SM_V9_3
1563	Smp_310770	0.124002	0.364814	0.065	0.015	1	Serine/threonine kinase	SM_V9_2
1564	Smp_343760	0.124002	0.279692	0.065	0.015	1	RING-type domain-containing protein	SM_V9_4
1566	Smp_068960	0.124508	0.0514041	0.116	0.045	1	PRP4 pre-mRNA-processing factor 4 homolog	SM_V9_ZSR
1567	Smp_089060	0.124875	0.0568937	0.159	0.076	1	Putative eukaryotic translation initiation factor 4h	SM_V9_4
1568	Smp_170390	0.125373	0.337158	0.13	0.061	1	Putative bromodomain containing protein	SM_V9_2
1569	Smp_152830	0.125667	0.349268	0.065	0.015	1	Putative sodium/calcium exchanger	SM_V9_1
1570	Smp_060900	0.125667	0.235179	0.065	0.015	1	U4/U6-associated RNA splicing factor-related	SM_V9_2
1571	Smp_125360	0.125667	0.305817	0.065	0.015	1	Tyrosine-protein kinase	SM_V9_7
1572	Smp_072110	0.125752	0.366006	0.275	0.167	1	Programmed cell death protein 4	SM_V9_2
1574	Smp_126770	0.12591	0.111372	0.138	0.061	1	Islet cell autoantigen, putative	SM_V9_4
1576	Smp_341980	0.126432	0.313354	0.188	0.106	1	Mediator of RNA polymerase II transcription subunit 21	SM_V9_1
1577	Smp_056360	0.126973	0.097454	0.384	0.227	1	Putative p30 dbc protein	SM_V9_PAR1
1578	Smp_001000	0.127056	0.247323	0.138	0.061	1	Usp domain-containing protein	SM_V9_3
1579	Smp_004590	0.127349	0.256491	0.065	0.015	1	NA	SM_V9_2
1580	Smp_029970	0.127349	0.440693	0.065	0.015	1	NA	SM_V9_3
1581	Smp_179270	0.127349	0.173941	0.065	0.015	1	Putative heterogeneous nuclear ribonucleoprotein (Hnrnp)	SM_V9_6
1582	Smp_156240	0.127349	0.244544	0.065	0.015	1	NA	SM_V9_6
1583	Smp_082710	0.127481	0.387834	0.246	0.152	1	N-acetylglucosaminyldiphosphodolichol N-acetylglucosaminyltransferase	SM_V9_2
1586	Smp_094340	0.12825	0.0213991	0.116	0.045	1	CULT domain-containing protein	SM_V9_1
1588	Smp_079860	0.128909	0.282775	0.087	0.03	1	O-acyltransferase (Membrane bound) domain containing protein, putative	SM_V9_1
1589	Smp_314310	0.128938	0.669083	0.152	0.076	1	CN hydrolase domain-containing protein	SM_V9_5
1590	Smp_244700	0.129049	0.0601604	0.065	0.015	1	NA	SM_V9_1
1591	Smp_004080	0.129049	0.276649	0.065	0.015	1	Putative mitochondrial 2-oxoglutarate/malate carrier protein	SM_V9_1
1592	Smp_157510	0.129049	0.116469	0.065	0.015	1	RNA helicase	SM_V9_1
1593	Smp_171280	0.129049	0.058515	0.065	0.015	1	NA	SM_V9_2
1594	Smp_004170	0.129049	0.147566	0.065	0.015	1	Protein disulfide-isomerase	SM_V9_2
1595	Smp_135880	0.129049	0.0656269	0.065	0.015	1	NA	SM_V9_PAR2
1599	Smp_150160	0.130373	0.348838	0.087	0.03	1	Geranylgeranyl transferase type-2 subunit beta	SM_V9_4
1600	Smp_045730	0.130373	0.181073	0.087	0.03	1	Ribosomal RNA-processing protein 43	SM_V9_PAR2
1608	Smp_334710	0.130766	0.0704691	0.065	0.015	1	Molybdopterin molybdenumtransferase Molybdopterin adenylyltransferase Molybdopterin molybdenumtransferase	SM_V9_6
1609	Smp_002870	0.130793	0.0167827	0.116	0.045	1	NA	SM_V9_3
1610	Smp_098090	0.131158	0.294528	0.152	0.076	1	NA	SM_V9_PAR2
1611	Smp_336360	0.131413	0.678525	0.188	0.106	1	Pre-mRNA-processing factor 19	SM_V9_1
1612	Smp_101450	0.131817	0.226909	0.239	0.136	1	60S ribosomal protein L7, putative	SM_V9_5
1613	Smp_212190	0.13185	0.285837	0.087	0.03	1	Acetyltransferase component of pyruvate dehydrogenase complex	SM_V9_7
1615	Smp_061940	0.132684	0.137501	0.732	0.5	1	Putative adenylate kinase 1	SM_V9_ZSR
1616	Smp_000370	0.132821	0.323707	0.29	0.182	1	NA	SM_V9_3
1617	Smp_329430	0.133305	0.245308	0.739	0.561	1	NA	SM_V9_4
1618	Smp_179490	0.133339	0.222427	0.087	0.03	1	Bestrophin homolog	SM_V9_5
1619	Smp_068220	0.133339	0.288286	0.087	0.03	1	Putative bhlhzip transcription factor max/bigmax	SM_V9_ZSR
1620	Smp_065120	0.134599	0.0982652	0.239	0.136	1	Putative deoxyhypusine synthase	SM_V9_2
1623	Smp_303420	0.134681	0.134751	0.391	0.242	1	NA	SM_V9_1
1624	Smp_315790	0.134842	0.172371	0.087	0.03	1	Smp_127420	SM_V9_1
1625	Smp_083780	0.134842	0.283209	0.087	0.03	1	Putative ku P80 DNA helicase	SM_V9_1
1627	Smp_026770	0.135536	0.0567249	0.239	0.136	1	Putative small nuclear ribonucleoprotein-associated protein	SM_V9_6
1628	Smp_089230	0.135749	0.237518	0.174	0.091	1	Putative polycomb complex protein bmi-1	SM_V9_4
1629	Smp_142850	0.135749	0.0987151	0.174	0.091	1	Putative smap1	SM_V9_PAR2
1630	Smp_149410	0.136006	0.112828	0.239	0.136	1	NA	SM_V9_6
1631	Smp_340810	0.136357	0.464833	0.087	0.03	1	NA	SM_V9_1
1632	Smp_136260	0.137123	0.215365	0.254	0.152	1	Glutamine--fructose-6-phosphate transaminase (isomerizing)	SM_V9_5
1633	Smp_103540	0.137995	0.264269	0.152	0.076	1	Activator protein 4 (Ap4), putative	SM_V9_4
1634	Smp_063650	0.138656	0.0249024	0.13	0.061	1	General transcription factor TFIIB	SM_V9_2
1635	Smp_000310	0.138901	0.263014	0.29	0.182	1	D2013.10	SM_V9_3
1637	Smp_141000	0.139161	0.100915	0.152	0.076	1	Interleukin enhancer binding factor, putative	SM_V9_4
1638	Smp_128000	0.139161	0.0894401	0.152	0.076	1	HMG box domain-containing protein	SM_V9_6
1639	Smp_346350	0.139428	0.072785	0.087	0.03	1	26S proteasome non-ATPase regulatory subunit 1	SM_V9_1
1640	Smp_140330	0.139428	0.346114	0.087	0.03	1	Epsin 4/enthoprotin, putative	SM_V9_1
1641	Smp_247180	0.139428	0.214648	0.087	0.03	1	SHSP domain-containing protein	SM_V9_1
1642	Smp_035280	0.140335	0.276448	0.152	0.076	1	Adenylyltransferase and sulfurtransferase MOCS3 homolog Adenylyltransferase Sulfurtransferase	SM_V9_1
1643	Smp_136950	0.140335	0.210653	0.152	0.076	1	NA	SM_V9_4
1644	Smp_020220	0.140694	0.123605	0.493	0.318	1	Coatomer subunit zeta	SM_V9_1
1646	Smp_058980	0.140983	0.308297	0.087	0.03	1	Oxysterol-binding protein	SM_V9_4
1647	Smp_016910	0.141184	0.2161	0.13	0.061	1	Putative adrenodoxin	SM_V9_6
1648	Smp_000740	0.141683	0.265041	0.268	0.167	1	26S proteasome non-ATPase regulatory subunit 4	SM_V9_3
1650	Smp_055800	0.14185	0.0572426	0.217	0.121	1	Pescadillo homolog	SM_V9_PAR2
1653	Smp_166390	0.142461	0.297136	0.13	0.061	1	WW domain-containing protein	SM_V9_2
1656	Smp_128650	0.142906	0.402295	0.188	0.106	1	Nuclear movement protein related	SM_V9_ZSR
1657	Smp_058450	0.143345	0.108043	0.109	0.045	1	Protein phosphatase 1 regulatory inhibitor subunit 16a, putative	SM_V9_PAR2
1658	Smp_247150	0.143379	0.892327	0.167	0.091	1	GATOR complex protein SEC13	SM_V9_1
1659	Smp_063250	0.143879	0.107692	0.232	0.136	1	Putative basic fgf-repressed zic binding protein homolog (Zic3-binding protein)	SM_V9_3
1660	Smp_134880	0.1439	0.227541	0.152	0.076	1	Snurportin-1	SM_V9_3
1661	Smp_309350	0.1439	0.400789	0.152	0.076	1	Integrator complex subunit 12	SM_V9_6
1662	Smp_086910	0.144133	0.192891	0.087	0.03	1	Nucleolar protein 16	SM_V9_4
1663	Smp_091650	0.144133	0.22189	0.087	0.03	1	Phospholipid-transporting ATPase	SM_V9_6
1664	Smp_320940	0.144133	0.133329	0.087	0.03	1	NA	SM_V9_WSR
1666	Smp_119310	0.144737	0.0568129	0.29	0.182	1	Putative 26s protease regulatory subunit	SM_V9_4
1668	Smp_014010	0.144974	0.140206	0.341	0.212	1	Adenylyl cyclase-associated protein	SM_V9_2
1669	Smp_018240	0.145713	0.00904324	0.362	0.227	1	Vesicle-fusing ATPase	SM_V9_PAR2
1670	Smp_315420	0.145728	0.243668	0.087	0.03	1	Major vault protein	SM_V9_1
1671	Smp_084870	0.145728	0.0621191	0.087	0.03	1	CID domain-containing protein	SM_V9_3
1672	Smp_091840	0.146185	0.0310615	0.109	0.045	1	Bestrophin homolog	SM_V9_ZSR
1673	Smp_194610	0.146316	0.111016	0.152	0.076	1	Serine/threonine kinase	SM_V9_PAR2
1675	Smp_138160	0.146345	0.253951	0.13	0.061	1	NA	SM_V9_3
1676	Smp_090920	0.147271	0.374082	0.188	0.106	1	Putative mitochondrial 28S ribosomal protein S14 (S14mt)	SM_V9_1
1677	Smp_026280	0.147336	0.125898	0.087	0.03	1	NA	SM_V9_3
1678	Smp_098340	0.147422	0.398172	0.283	0.182	1	Gamma-glutamylcyclotransferase	SM_V9_PAR1
1680	Smp_055960	0.147881	0.224782	0.21	0.121	1	Putative ubiquitin-conjugating enzyme E2r	SM_V9_1
1681	Smp_143060	0.14866	0.475738	0.145	0.076	1	AP complex subunit sigma	SM_V9_ZSR
1682	Smp_134290	0.148959	0.0826898	0.087	0.03	1	Putative serine-rich repeat protein	SM_V9_ZSR
1683	Smp_022130	0.148979	0.204323	0.13	0.061	1	Rab-GAP TBC domain-containing protein	SM_V9_3
1685	Smp_048240	0.150346	0.0779794	0.174	0.091	1	Putative mannose-1-phosphate guanyltransferase	SM_V9_1
1687	Smp_021340	0.150524	0.121901	0.109	0.045	1	Mxi neural development protein; Putative max binding protein, mnt	SM_V9_3
1861	Smp_140420	0.152244	0.00714002	0.087	0.03	1	5'-3' exoribonuclease, putative	SM_V9_1
1862	Smp_213930	0.152244	0.150416	0.087	0.03	1	PPM-type phosphatase domain-containing protein	SM_V9_1
1863	Smp_045790	0.152244	0.134089	0.087	0.03	1	NHR domain-containing protein	SM_V9_PAR2
1868	Smp_093740	0.153907	0.00584023	0.087	0.03	1	Hepatocyte growth factor-regulated tyrosine kinase substrate	SM_V9_ZSR
1871	Smp_111980	0.15505	0.404056	0.246	0.152	1	NA	SM_V9_4
1872	Smp_104670	0.15515	0.216437	0.167	0.091	1	Rab15, 13, 10, 1, 35, 5, and, putative	SM_V9_1
1878	Smp_083380	0.157273	0.339162	0.058	0.015	1	NA	SM_V9_1
1879	Smp_140790	0.157273	0.23302	0.058	0.015	1	Ferrochelatase	SM_V9_1
1880	Smp_012860	0.157273	0.469489	0.058	0.015	1	tRNA (adenine(58)-N(1))-methyltransferase non-catalytic subunit TRM6	SM_V9_1
1881	Smp_012740	0.157273	0.51644	0.058	0.015	1	Putative ankyrin repeat and mynd domain containing	SM_V9_1
1882	Smp_306300	0.157273	0.382969	0.058	0.015	1	Phosphate transporter	SM_V9_1
1883	Smp_029210	0.157273	0.183189	0.058	0.015	1	Putative f-box/leucine rich repeat protein	SM_V9_3
1884	Smp_129130	0.157273	0.357562	0.058	0.015	1	DNA helicase	SM_V9_3
1885	Smp_309430	0.157273	0.214045	0.058	0.015	1	Structural maintenance of chromosomes protein	SM_V9_3
1886	Smp_139450	0.157273	0.507438	0.058	0.015	1	Venom allergen-like (VAL) 22 protein	SM_V9_4
1887	Smp_347140	0.157273	0.202846	0.058	0.015	1	4-hydroxybenzoate polyprenyltransferase, mitochondrial	SM_V9_4
1888	Smp_155740	0.157273	0.433289	0.058	0.015	1	Putative heat shock protein	SM_V9_4
1889	Smp_144940	0.157273	0.249331	0.058	0.015	1	RUN domain-containing protein	SM_V9_4
1890	Smp_151050	0.157273	0.601325	0.058	0.015	1	NA	SM_V9_4
1891	Smp_173320	0.157273	0.15164	0.058	0.015	1	Tubulin tyrosine ligase-related	SM_V9_6
1892	Smp_340220	0.157273	0.362808	0.058	0.015	1	Putative choline/ethanolamine kinase	SM_V9_7
1893	Smp_157860	0.157273	0.17755	0.058	0.015	1	BED-type domain-containing protein	SM_V9_PAR2
1894	Smp_046140	0.157273	0.335962	0.058	0.015	1	Protein kinase	SM_V9_PAR2
1895	Smp_019840	0.157273	0.21025	0.058	0.015	1	DNA ligase	SM_V9_ZSR
1897	Smp_027370	0.158012	0.253498	0.225	0.136	1	Putative nedd8-conjugating enzyme nce2	SM_V9_4
1898	Smp_099150	0.158377	0.335621	0.333	0.227	1	PH domain-containing protein	SM_V9_1
1899	Smp_129770	0.158484	0.217109	0.13	0.061	1	Putative ankyrin repeat domain	SM_V9_PAR2
1901	Smp_153410	0.159497	0.275392	0.109	0.045	1	Putative serine/threonine protein phosphatase 2a regulatory subunit A	SM_V9_5
1902	Smp_003990	0.160394	0.30018	0.29	0.182	1	Triosephosphate isomerase	SM_V9_1
1904	Smp_089630	0.161497	0.195931	0.058	0.015	1	Putative polyglutamine binding protein	SM_V9_1
1905	Smp_027850	0.161497	0.324551	0.058	0.015	1	Protein SPT2 homolog	SM_V9_3
1906	Smp_148930	0.161582	0.368761	0.145	0.076	1	FACT complex subunit SSRP1	SM_V9_4
1907	Smp_085780	0.162069	0.497079	0.08	0.03	1	NA	SM_V9_3
1908	Smp_136090	0.162249	0.381498	0.145	0.076	1	Putative 60s ribosomal protein L7	SM_V9_1
1909	Smp_062890	0.162538	0.237591	0.355	0.242	1	V-type proton ATPase proteolipid subunit	SM_V9_4
1911	Smp_038210	0.1634	0.301542	0.246	0.152	1	Putative ww domain-binding protein 2 (WBP-2)	SM_V9_PAR1
1912	Smp_213670	0.163641	0.246431	0.058	0.015	1	NA	SM_V9_1
1913	Smp_073490	0.163641	0.39815	0.058	0.015	1	Protein kinase	SM_V9_1
1914	Smp_135160	0.163641	0.244996	0.058	0.015	1	Protein-serine/threonine phosphatase	SM_V9_PAR2
1915	Smp_020920	0.163641	0.504253	0.058	0.015	1	Putative dnaj homolog subfamily B member 4	SM_V9_WSR
1918	Smp_082740	0.164122	0.0622878	0.312	0.197	1	Putative pdz domain containing protein	SM_V9_2
1919	Smp_088650	0.164611	0.159434	0.312	0.197	1	Putative adp-ribosylation factor, arf	SM_V9_2
1921	Smp_125500	0.165025	0.403307	0.101	0.045	1	Prenylcys_lyase domain-containing protein	SM_V9_2
1922	Smp_306860	0.165025	0.553736	0.101	0.045	1	NA	SM_V9_PAR2
1923	Smp_312620	0.165084	0.26151	0.167	0.091	1	NA	SM_V9_4
1924	Smp_199340	0.165107	0.117193	0.029	0	1	Aspartyl-tRNA synthetase, putative	SM_V9_1
1925	Smp_176760	0.165107	0.0610136	0.029	0	1	Metaxin, putative	SM_V9_1
1926	Smp_158430	0.165107	0.315406	0.029	0	1	Putative ribonuclease t2	SM_V9_1
1927	Smp_130950	0.165107	0.0585055	0.029	0	1	Putative DNA double-strand break repair rad50 ATPase	SM_V9_1
1928	Smp_129610	0.165107	0.269119	0.029	0	1	Putative malate dehydrogenase	SM_V9_1
1929	Smp_129580	0.165107	0.231524	0.029	0	1	NA	SM_V9_1
1930	Smp_123940	0.165107	0.0715396	0.029	0	1	Putative xp-G/rad2 DNA repair endonuclease family	SM_V9_1
1931	Smp_345870	0.165107	0.0438765	0.029	0	1	NA	SM_V9_1
1932	Smp_345860	0.165107	0.10322	0.029	0	1	NA	SM_V9_1
1933	Smp_246670	0.165107	0.0634872	0.029	0	1	NA	SM_V9_1
1934	Smp_098320	0.165107	0.073427	0.029	0	1	Inositol-tetrakisphosphate 1-kinase	SM_V9_1
1935	Smp_024490	0.165107	0.255067	0.029	0	1	Metal dependent hydrolase-related	SM_V9_1
1936	Smp_081260	0.165107	0.0295336	0.029	0	1	PH domain-containing protein	SM_V9_1
1937	Smp_071540	0.165107	0.124957	0.029	0	1	NA	SM_V9_1
1938	Smp_161730	0.165107	0.150327	0.029	0	1	NA	SM_V9_1
1939	Smp_006630	0.165107	0.289705	0.029	0	1	NA	SM_V9_1
1940	Smp_006750	0.165107	0.090749	0.029	0	1	Fasting-inducible integral membrane protein tm6p1-related	SM_V9_1
1941	Smp_010250	0.165107	0.0415507	0.029	0	1	Smp_010250	SM_V9_1
1942	Smp_301670	0.165107	0.270931	0.029	0	1	RBR-type E3 ubiquitin transferase	SM_V9_1
1943	Smp_105090	0.165107	0.125568	0.029	0	1	Nuclear hormone receptor,putative	SM_V9_1
1944	Smp_141650	0.165107	0.0798857	0.029	0	1	RIC3 domain-containing protein	SM_V9_1
1945	Smp_144470	0.165107	0.107831	0.029	0	1	NA	SM_V9_1
1946	Smp_345580	0.165107	0.275637	0.029	0	1	NA	SM_V9_1
1947	Smp_165030	0.165107	0.0357675	0.029	0	1	EH domain-containing protein	SM_V9_1
1948	Smp_125900	0.165107	0.0655453	0.029	0	1	NA	SM_V9_1
1949	Smp_048160	0.165107	0.10683	0.029	0	1	Putative rna recognition motif protein split ends	SM_V9_1
1950	Smp_148650	0.165107	0.378376	0.029	0	1	ATG_C domain-containing protein	SM_V9_1
1951	Smp_172140	0.165107	0.0890826	0.029	0	1	TPH domain-containing protein	SM_V9_1
1952	Smp_072460	0.165107	0.074027	0.029	0	1	Phosphomevalonate kinase	SM_V9_1
1953	Smp_072440	0.165107	0.0309291	0.029	0	1	DUF1604 domain-containing protein	SM_V9_1
1954	Smp_149640	0.165107	0.0805731	0.029	0	1	FERM domain-containing protein	SM_V9_1
1955	Smp_005520	0.165107	0.0384463	0.029	0	1	Zinc finger protein, putative	SM_V9_1
1956	Smp_125050	0.165107	0.297366	0.029	0	1	Hepatoma derived growth factor, putative	SM_V9_1
1957	Smp_315710	0.165107	0.102869	0.029	0	1	Phosphatidylinositol-4-phosphate 5-kinase type I, putative	SM_V9_1
1958	Smp_168890	0.165107	0.132611	0.029	0	1	Bromodomain containing, putative	SM_V9_1
1959	Smp_211160	0.165107	0.0566864	0.029	0	1	ATP-dependent RNA helicase, putative	SM_V9_1
1960	Smp_346840	0.165107	0.0296501	0.029	0	1	NA	SM_V9_1
1961	Smp_184350	0.165107	0.0390332	0.029	0	1	Component of oligomeric Golgi complex 4	SM_V9_2
1962	Smp_122780	0.165107	0.0629008	0.029	0	1	Leucyl-tRNA synthetase	SM_V9_2
1963	Smp_147840	0.165107	0.273213	0.029	0	1	Putative cytosolic purine 5-nucleotidase	SM_V9_2
1964	Smp_021300	0.165107	0.0431209	0.029	0	1	Ubiquitin carboxyl-terminal hydrolase	SM_V9_2
1965	Smp_245550	0.165107	0.0392867	0.029	0	1	Cut-like 1 (Ctl1)	SM_V9_2
1966	Smp_161250	0.165107	0.36431	0.029	0	1	BHLH domain-containing protein	SM_V9_2
1967	Smp_242140	0.165107	0.243012	0.029	0	1	MMS19 nucleotide excision repair protein	SM_V9_2
1968	Smp_089930	0.165107	0.0939911	0.029	0	1	Phosphatase 2a regulatory subunit-related	SM_V9_2
1969	Smp_310750	0.165107	0.0886563	0.029	0	1	NA	SM_V9_2
1970	Smp_068720	0.165107	0.13934	0.029	0	1	Diaphanous, putative	SM_V9_2
1971	Smp_346650	0.165107	0.11002	0.029	0	1	Transcription elongation factor spt6	SM_V9_2
1972	Smp_344920	0.165107	0.130352	0.029	0	1	NA	SM_V9_2
1973	Smp_122960	0.165107	0.13799	0.029	0	1	Ubiquitin-specific peptidase 30 (C19 family)	SM_V9_2
1974	Smp_122940	0.165107	0.0990835	0.029	0	1	Ubiquitinyl hydrolase 1	SM_V9_2
1975	Smp_337480	0.165107	0.0754937	0.029	0	1	Protein kinase domain-containing protein	SM_V9_2
1976	Smp_212970	0.165107	0.492074	0.029	0	1	SFM domain-containing protein	SM_V9_2
1977	Smp_127180	0.165107	0.102338	0.029	0	1	PHD-type domain-containing protein	SM_V9_2
1978	Smp_335340	0.165107	0.117691	0.029	0	1	CMP/dCMP-type deaminase domain-containing protein	SM_V9_2
1979	Smp_156450	0.165107	0.081141	0.029	0	1	NA	SM_V9_2
1980	Smp_333890	0.165107	0.06901	0.029	0	1	Pecanex-like protein	SM_V9_2
1981	Smp_154930	0.165107	0.149271	0.029	0	1	DNA polymerase delta subunit 3	SM_V9_2
1982	Smp_175340	0.165107	0.0825672	0.029	0	1	ADAM17 peptidase (M12 family)	SM_V9_2
1983	Smp_047540	0.165107	0.107468	0.029	0	1	Putative f-box and wd40 domain protein	SM_V9_2
1984	Smp_147620	0.165107	0.13762	0.029	0	1	Protein SMG8	SM_V9_2
1985	Smp_311630	0.165107	0.123649	0.029	0	1	Ferritin	SM_V9_2
1986	Smp_245950	0.165107	0.0969902	0.029	0	1	NA	SM_V9_2
1987	Smp_142400	0.165107	0.0822389	0.029	0	1	Putative bhlhzip transcription factor bigmax	SM_V9_2
1988	Smp_104600	0.165107	0.151841	0.029	0	1	NA	SM_V9_2
1989	Smp_168550	0.165107	0.197704	0.029	0	1	Steroid dehydrogenase, putative	SM_V9_3
1990	Smp_160000	0.165107	0.11711	0.029	0	1	NA	SM_V9_3
1991	Smp_137970	0.165107	0.107238	0.029	0	1	NA	SM_V9_3
1992	Smp_162710	0.165107	0.0780655	0.029	0	1	Aurora kinase	SM_V9_3
1993	Smp_326010	0.165107	0.0823566	0.029	0	1	NA	SM_V9_3
1994	Smp_013520	0.165107	0.339835	0.029	0	1	Nuclear cap-binding protein subunit 3	SM_V9_3
1995	Smp_013050	0.165107	0.217213	0.029	0	1	TLDc domain-containing protein	SM_V9_3
1996	Smp_243670	0.165107	0.14987	0.029	0	1	DNA topoisomerase	SM_V9_3
1997	Smp_243660	0.165107	0.172707	0.029	0	1	NA	SM_V9_3
1998	Smp_063500	0.165107	0.228744	0.029	0	1	NA	SM_V9_3
1999	Smp_347390	0.165107	0.0899107	0.029	0	1	Anoctamin	SM_V9_3
2000	Smp_165170	0.165107	0.0776715	0.029	0	1	Putative transient receptor potential cation channel,subfamily m, member	SM_V9_3
2001	Smp_029700	0.165107	0.312239	0.029	0	1	Nkap_C domain-containing protein	SM_V9_3
2002	Smp_340020	0.165107	0.0817885	0.029	0	1	NA	SM_V9_3
2003	Smp_000720	0.165107	0.0946203	0.029	0	1	Serine/threonine kinase	SM_V9_3
2004	Smp_000650	0.165107	0.0973671	0.029	0	1	E3 ubiquitin-protein ligase sina	SM_V9_3
2005	Smp_185420	0.165107	0.0501287	0.029	0	1	NA	SM_V9_3
2006	Smp_213390	0.165107	0.0682639	0.029	0	1	NA	SM_V9_3
2007	Smp_346860	0.165107	0.0699847	0.029	0	1	NA	SM_V9_4
2008	Smp_150610	0.165107	0.18462	0.029	0	1	MRP-L46 domain-containing protein	SM_V9_4
2009	Smp_169430	0.165107	0.0515479	0.029	0	1	Cell polarity protein	SM_V9_4
2010	Smp_341750	0.165107	0.0579641	0.029	0	1	Glycolipid transfer protein-related	SM_V9_4
2011	Smp_036990	0.165107	0.158839	0.029	0	1	Sh3-containing grb2-like protein 3 (Endophilin III)	SM_V9_4
2012	Smp_126740	0.165107	0.115936	0.029	0	1	Protein kinase	SM_V9_4
2013	Smp_316340	0.165107	0.300197	0.029	0	1	DH domain-containing protein	SM_V9_4
2014	Smp_149750	0.165107	0.301803	0.029	0	1	NA	SM_V9_4
2015	Smp_137040	0.165107	0.0818653	0.029	0	1	HECT-type E3 ubiquitin transferase	SM_V9_4
2016	Smp_340470	0.165107	0.155725	0.029	0	1	Deacetylase sirtuin-type domain-containing protein	SM_V9_4
2017	Smp_145440	0.165107	0.100559	0.029	0	1	NA	SM_V9_4
2018	Smp_150850	0.165107	0.136989	0.029	0	1	Putative histone-lysine n-methyltransferase, setb1	SM_V9_4
2019	Smp_153870	0.165107	0.0778632	0.029	0	1	Protein kinase	SM_V9_4
2020	Smp_058970	0.165107	0.170547	0.029	0	1	Succinate dehydrogenase assembly factor 4, mitochondrial	SM_V9_4
2021	Smp_087340	0.165107	0.135668	0.029	0	1	Nucleoporin GLE1	SM_V9_4
2022	Smp_247540	0.165107	0.099382	0.029	0	1	Protein kinase domain-containing protein	SM_V9_4
2023	Smp_055720	0.165107	0.191874	0.029	0	1	Putative microrchidia 2a	SM_V9_4
2024	Smp_150980	0.165107	0.0601245	0.029	0	1	P53 inducible protein-related	SM_V9_4
2025	Smp_160530	0.165107	0.055675	0.029	0	1	Carnosine N-methyltransferase	SM_V9_5
2026	Smp_344510	0.165107	0.216542	0.029	0	1	Threonylcarbamoyladenosine tRNA methylthiotransferase	SM_V9_5
2027	Smp_152570	0.165107	0.179662	0.029	0	1	WAPL domain-containing protein	SM_V9_5
2028	Smp_125630	0.165107	0.0830713	0.029	0	1	Pangolin, putative	SM_V9_5
2029	Smp_058130	0.165107	0.0819741	0.029	0	1	Mitochondrial carrier protein-related	SM_V9_5
2030	Smp_043670	0.165107	0.104431	0.029	0	1	ATP-dependent 6-phosphofructokinase	SM_V9_5
2031	Smp_213630	0.165107	0.0722974	0.029	0	1	NA	SM_V9_5
2032	Smp_321250	0.165107	0.214176	0.029	0	1	PKS_ER domain-containing protein	SM_V9_5
2033	Smp_061480	0.165107	0.0981855	0.029	0	1	Putative ubiquitin-protein ligase BRE1	SM_V9_5
2034	Smp_174680	0.165107	0.105179	0.029	0	1	2-(3-amino-3-carboxypropyl)histidine synthase subunit 2	SM_V9_6
2035	Smp_331320	0.165107	0.106167	0.029	0	1	NA	SM_V9_6
2036	Smp_165700	0.165107	0.122115	0.029	0	1	USP6 N-terminal-like protein	SM_V9_6
2037	Smp_078240	0.165107	0.169367	0.029	0	1	NA	SM_V9_6
2038	Smp_080730	0.165107	0.28671	0.029	0	1	Serine/threonine kinase	SM_V9_6
2039	Smp_169980	0.165107	0.168425	0.029	0	1	Endoribonuclease	SM_V9_6
2040	Smp_087860	0.165107	0.0924959	0.029	0	1	Phosphomannomutase	SM_V9_6
2041	Smp_176750	0.165107	0.0843668	0.029	0	1	Serine/threonine kinase	SM_V9_6
2042	Smp_078550	0.165107	0.200541	0.029	0	1	Putative zinc finger protein	SM_V9_6
2043	Smp_154080	0.165107	0.117073	0.029	0	1	NA	SM_V9_6
2044	Smp_135770	0.165107	0.0427485	0.029	0	1	Palmitoyltransferase	SM_V9_6
2045	Smp_024970	0.165107	0.137572	0.029	0	1	Ccr4 not-related	SM_V9_6
2046	Smp_159620	0.165107	0.29971	0.029	0	1	NA	SM_V9_6
2047	Smp_149430	0.165107	0.198969	0.029	0	1	Phenylalanyl-tRNA synthetase	SM_V9_6
2048	Smp_147050	0.165107	0.0550768	0.029	0	1	H(+)-transporting two-sector ATPase	SM_V9_6
2049	Smp_176270	0.165107	0.0541031	0.029	0	1	Putative syntaxin	SM_V9_6
2050	Smp_342570	0.165107	0.0507365	0.029	0	1	Diacylglycerol kinase	SM_V9_6
2051	Smp_016810	0.165107	0.0545782	0.029	0	1	NA	SM_V9_6
2052	Smp_164010	0.165107	0.201019	0.029	0	1	NA	SM_V9_6
2053	Smp_342490	0.165107	0.193272	0.029	0	1	Palmitoyltransferase	SM_V9_7
2054	Smp_010620	0.165107	0.122332	0.029	0	1	DUF1907 domain-containing protein	SM_V9_7
2055	Smp_057430	0.165107	0.0970102	0.029	0	1	NA	SM_V9_7
2056	Smp_153010	0.165107	0.147633	0.029	0	1	Putative sumo ligase	SM_V9_7
2057	Smp_023010	0.165107	0.141378	0.029	0	1	ATPase inhibitor-like protein trans-spliced	SM_V9_7
2058	Smp_125340	0.165107	0.0313787	0.029	0	1	Putative hepatoma derived growth factor	SM_V9_7
2059	Smp_125270	0.165107	0.0744761	0.029	0	1	Dual-specificity kinase	SM_V9_7
2060	Smp_267220	0.165107	0.110822	0.029	0	1	NA	SM_V9_7
2061	Smp_212300	0.165107	0.106893	0.029	0	1	NA	SM_V9_7
2062	Smp_342130	0.165107	0.105883	0.029	0	1	BAH domain-containing protein	SM_V9_7
2063	Smp_242430	0.165107	0.103224	0.029	0	1	RING-type domain-containing protein	SM_V9_PAR1
2064	Smp_148120	0.165107	0.158919	0.029	0	1	Ctd sr related rna binding protein	SM_V9_PAR1
2065	Smp_130790	0.165107	0.154282	0.029	0	1	Eukaryotic release factor 3-related (Erfs) (Hbs1-like)	SM_V9_PAR1
2066	Smp_170260	0.165107	0.16039	0.029	0	1	XPGN domain-containing protein	SM_V9_PAR1
2067	Smp_058270	0.165107	0.0563557	0.029	0	1	Putative amiloride-sensitive sodium channel	SM_V9_PAR2
2068	Smp_178410	0.165107	0.0434267	0.029	0	1	NA	SM_V9_PAR2
2069	Smp_162510	0.165107	0.184702	0.029	0	1	NA	SM_V9_PAR2
2070	Smp_157760	0.165107	0.184437	0.029	0	1	Putative prion interactor pint1	SM_V9_PAR2
2071	Smp_146830	0.165107	0.131714	0.029	0	1	NA	SM_V9_PAR2
2072	Smp_045860	0.165107	0.229088	0.029	0	1	Inositol hexakisphosphate and diphosphoinositol-pentakisphosphate kinase	SM_V9_PAR2
2073	Smp_045780	0.165107	0.504327	0.029	0	1	Ubiquitin-activating enzyme E1-related	SM_V9_PAR2
2074	Smp_142710	0.165107	0.0734363	0.029	0	1	Non-specific serine/threonine protein kinase	SM_V9_PAR2
2075	Smp_060210	0.165107	0.0500864	0.029	0	1	Putative lipopolysaccharide-induced transcription factor regulating tumor necrosis factor alpha	SM_V9_PAR2
2076	Smp_074610	0.165107	0.311383	0.029	0	1	Histone H3	SM_V9_PAR2
2077	Smp_244210	0.165107	0.187957	0.029	0	1	NA	SM_V9_PAR2
2078	Smp_344350	0.165107	0.143446	0.029	0	1	NA	SM_V9_PAR2
2079	Smp_151140	0.165107	0.129912	0.029	0	1	Serine/threonine kinase	SM_V9_PAR2
2080	Smp_163180	0.165107	0.26179	0.029	0	1	NA	SM_V9_PAR2
2081	Smp_032480	0.165107	0.0806048	0.029	0	1	Putative stromal antigen	SM_V9_PAR2
2082	Smp_032490	0.165107	0.175392	0.029	0	1	Putative tropomyosin	SM_V9_PAR2
2083	Smp_342600	0.165107	0.12033	0.029	0	1	NA	SM_V9_PAR2
2084	Smp_162970	0.165107	0.0946825	0.029	0	1	Putative kalirin	SM_V9_PAR2
2085	Smp_136470	0.165107	0.203452	0.029	0	1	Putative rho/rac guanine nucleotide exchange factor	SM_V9_PAR2
2086	Smp_136490	0.165107	0.201618	0.029	0	1	Mitogen-activated protein kinase 2-associated protein 1	SM_V9_PAR2
2087	Smp_169140	0.165107	0.0514394	0.029	0	1	NA	SM_V9_ZSR
2088	Smp_304130	0.165107	0.114578	0.029	0	1	RING-CH-type domain-containing protein	SM_V9_ZSR
2089	Smp_164880	0.165107	0.548373	0.029	0	1	Putative 4.1 G protein	SM_V9_ZSR
2090	Smp_104710	0.165107	0.0685195	0.029	0	1	NA	SM_V9_ZSR
2091	Smp_342180	0.165107	0.229912	0.029	0	1	XK-related protein	SM_V9_ZSR
2092	Smp_044560	0.165107	0.0690078	0.029	0	1	NA	SM_V9_ZSR
2093	Smp_344610	0.165107	0.106342	0.029	0	1	NA	SM_V9_ZSR
2094	Smp_066430	0.165107	0.132815	0.029	0	1	Ae-1 binding protein aebp2, putative	SM_V9_ZSR
2095	Smp_094950	0.165107	0.180976	0.029	0	1	Dolichyl-phosphate-mannose--protein mannosyltransferase	SM_V9_ZSR
2096	Smp_011640	0.165107	0.207581	0.029	0	1	NA	SM_V9_ZSR
2097	Smp_059880	0.165107	0.177869	0.029	0	1	Galactose-1-phosphate uridylyltransferase	SM_V9_ZSR
2098	Smp_133740	0.165107	0.175369	0.029	0	1	Mediator complex subunit 23	SM_V9_ZSR
2099	Smp_212200	0.165107	0.153556	0.029	0	1	C2H2-type domain-containing protein	SM_V9_ZSR
2100	Smp_157910	0.165107	0.433612	0.029	0	1	NA	SM_V9_ZSR
2101	Smp_172270	0.165107	0.304749	0.029	0	1	Carbon catabolite repressor protein, putative	SM_V9_ZSR
2102	Smp_305100	0.165107	0.0469938	0.029	0	1	NA	SM_V9_ZSR
2103	Smp_079970	0.165107	0.0602173	0.029	0	1	Tubulin beta chain	SM_V9_ZSR
2104	Smp_094480	0.165107	0.179371	0.029	0	1	Putative guanine nucleotide-binding protein beta 1, 4 (G protein beta1, 4)	SM_V9_ZSR
2105	Smp_341040	0.165807	0.263537	0.058	0.015	1	HSCB_C domain-containing protein	SM_V9_1
2106	Smp_128610	0.166002	0.316545	0.616	0.47	1	Cytochrome-c oxidase	SM_V9_ZSR
2109	Smp_079920	0.166967	0.0717814	0.283	0.182	1	Pyruvate dehydrogenase E1 component subunit alpha	SM_V9_ZSR
2111	Smp_165780	0.16703	0.0818056	0.232	0.136	1	Glycine cleavage system H protein	SM_V9_ZSR
2112	Smp_340510	0.167569	0.114941	0.312	0.197	1	Chloride channel CLIC-like protein 1	SM_V9_1
2113	Smp_331920	0.167569	0.0935637	0.312	0.197	1	Sm domain-containing protein	SM_V9_3
2115	Smp_246170	0.167994	0.226499	0.058	0.015	1	NA	SM_V9_3
2116	Smp_043350	0.167994	0.182173	0.058	0.015	1	UDP-n-acetylglucosamine pyrophosphorylase	SM_V9_4
2117	Smp_030930	0.167994	0.307716	0.058	0.015	1	2-(3-amino-3-carboxypropyl)histidine synthase subunit 1	SM_V9_6
2118	Smp_141490	0.167994	0.344385	0.058	0.015	1	Putative ring finger protein 151	SM_V9_6
2119	Smp_011860	0.167994	0.16667	0.058	0.015	1	Putative transcription factor LCR-F1	SM_V9_ZSR
2121	Smp_245090	0.168268	0.37259	0.101	0.045	1	PDZ domain-containing protein	SM_V9_ZSR
2122	Smp_186670	0.169381	0.323462	0.08	0.03	1	Aspartate carbamoyltransferase	SM_V9_3
2124	Smp_123530	0.169907	0.25726	0.101	0.045	1	Rna methyltransferase-related	SM_V9_3
2126	Smp_025680	0.170174	0.522165	0.203	0.121	1	CSN8_PSD8_EIF3K domain-containing protein	SM_V9_1
2128	Smp_047440	0.170202	0.211266	0.058	0.015	1	PSP domain-containing protein	SM_V9_2
2129	Smp_021750	0.170202	0.128103	0.058	0.015	1	RNA methyltransferase	SM_V9_2
2130	Smp_106060	0.170202	0.355656	0.058	0.015	1	Mitochondrial carrier protein-related	SM_V9_3
2131	Smp_090140	0.170202	0.228987	0.058	0.015	1	Putative ftz-F1 interacting protein	SM_V9_4
2132	Smp_341830	0.170202	0.245685	0.058	0.015	1	NA	SM_V9_6
2133	Smp_028930	0.170202	0.294228	0.058	0.015	1	Thioredoxin domain containing protein 9-related	SM_V9_PAR1
2134	Smp_305870	0.170202	0.256725	0.058	0.015	1	NA	SM_V9_PAR2
2135	Smp_246330	0.170202	0.495817	0.058	0.015	1	NA	SM_V9_ZSR
2136	Smp_123440	0.171119	0.316341	0.145	0.076	1	Putative fad oxidoreductase	SM_V9_3
2137	Smp_159100	0.171247	0.536369	0.08	0.03	1	SAM domain-containing protein	SM_V9_ZSR
2140	Smp_071140	0.171531	0.104686	0.167	0.091	1	Adducin related protein	SM_V9_1
2141	Smp_333730	0.172157	0.287413	0.362	0.242	1	NA	SM_V9_3
2143	Smp_180740	0.172432	0.0851961	0.058	0.015	1	Putative zinc finger protein	SM_V9_1
2144	Smp_160760	0.172432	0.101855	0.058	0.015	1	Serine/threonine kinase	SM_V9_1
2145	Smp_123030	0.172432	0.0425876	0.058	0.015	1	Putative centaurin alpha	SM_V9_2
2146	Smp_341870	0.172432	0.040757	0.058	0.015	1	Very-long-chain (3R)-3-hydroxyacyl-CoA dehydratase	SM_V9_3
2147	Smp_138480	0.172432	0.0830071	0.058	0.015	1	NA	SM_V9_3
2148	Smp_172030	0.172432	0.10588	0.058	0.015	1	RNA helicase	SM_V9_3
2149	Smp_063000	0.172432	0.0872549	0.058	0.015	1	Smdr1	SM_V9_4
2150	Smp_347910	0.172432	0.132079	0.058	0.015	1	NA	SM_V9_6
2151	Smp_213810	0.172432	0.0356564	0.058	0.015	1	NA	SM_V9_7
2152	Smp_171660	0.172432	0.0541926	0.058	0.015	1	E3 ubiquitin-protein ligase RNF170	SM_V9_ZSR
2153	Smp_011980	0.172432	0.224927	0.058	0.015	1	BSD domain-containing protein	SM_V9_ZSR
2154	Smp_093100	0.173037	0.520673	0.159	0.091	1	C3H1-type domain-containing protein	SM_V9_ZSR
2155	Smp_335280	0.173128	0.306327	0.08	0.03	1	NA	SM_V9_3
2156	Smp_316430	0.173128	0.179656	0.08	0.03	1	60S ribosomal protein L21	SM_V9_4
2157	Smp_128630	0.173128	0.333445	0.08	0.03	1	NA	SM_V9_ZSR
2158	Smp_017070	0.173285	0.447381	0.319	0.212	1	Putative 26s protease regulatory subunit S10b	SM_V9_PAR2
2160	Smp_011710	0.174465	0.313047	0.123	0.061	1	AAR2 splicing factor homolog	SM_V9_ZSR
2162	Smp_164930	0.174684	0.00659702	0.058	0.015	1	Tyrosine kinase	SM_V9_1
2168	Smp_129720	0.174684	0.0490189	0.058	0.015	1	Fuse-binding protein-interacting repressor siahbp1, putative	SM_V9_2
2169	Smp_082790	0.174684	0.0594825	0.058	0.015	1	General transcription factor IIH subunit 4	SM_V9_2
2172	Smp_159180	0.174684	0.0194839	0.058	0.015	1	Gamma-tubulin complex component	SM_V9_2
2174	Smp_167660	0.174684	0.0931389	0.058	0.015	1	Protein phosphatase 1 binding protein, putative	SM_V9_3
2179	Smp_015440	0.174684	0.0285263	0.058	0.015	1	Putative syntaxin-31 (AtSYP31) (AtSED5)	SM_V9_PAR2
2180	Smp_078310	0.174684	0.0465708	0.058	0.015	1	Putative ran-binding protein	SM_V9_ZSR
2181	Smp_031560	0.175025	0.283367	0.08	0.03	1	Bcl2-associated athanogene, putative	SM_V9_1
2182	Smp_308350	0.175025	0.440898	0.08	0.03	1	Protein-tyrosine sulfotransferase	SM_V9_3
2183	Smp_172580	0.175025	0.480632	0.08	0.03	1	Mucin-like protein	SM_V9_4
2185	Smp_042030	0.176585	0.563902	0.101	0.045	1	Putative vesicle transport protein SEC20	SM_V9_4
2186	Smp_331790	0.176585	0.322405	0.101	0.045	1	Flap endonuclease 1	SM_V9_ZSR
2187	Smp_341600	0.176937	0.240333	0.08	0.03	1	Dynein light chain	SM_V9_1
2188	Smp_243630	0.176937	0.400376	0.08	0.03	1	NA	SM_V9_3
2189	Smp_040720	0.176937	0.226866	0.08	0.03	1	Glycerophosphocholine acyltransferase 1	SM_V9_3
2190	Smp_078570	0.176937	0.306818	0.08	0.03	1	Putative zinc finger protein	SM_V9_6
2191	Smp_065770	0.176937	0.241371	0.08	0.03	1	Putative sugar transporter	SM_V9_PAR2
2195	Smp_044680	0.178381	0.383478	0.181	0.106	1	NA	SM_V9_PAR2
2197	Smp_012410	0.178865	0.0903015	0.08	0.03	1	NA	SM_V9_2
2198	Smp_029400	0.178865	0.253158	0.08	0.03	1	NA	SM_V9_3
2199	Smp_053800	0.178865	0.274484	0.08	0.03	1	Putative mitochondrial carrier	SM_V9_4
2200	Smp_038240	0.178865	0.209639	0.08	0.03	1	Alanine--tRNA ligase	SM_V9_PAR1
2202	Smp_014670	0.179086	0.233539	0.123	0.061	1	Adducin related protein	SM_V9_2
2204	Smp_009650	0.179792	0.453452	0.355	0.242	1	Mitochondrial processing peptidase beta-subunit (M16 family)	SM_V9_1
2205	Smp_072330	0.179961	0.331393	0.659	0.545	1	Putative heat shock protein	SM_V9_1
2206	Smp_046020	0.179964	0.120089	0.246	0.152	1	Protein phosphatase 1 regulatory subunit 22	SM_V9_PAR2
2213	Smp_132870	0.181072	0.139627	0.145	0.076	1	DNAj homolog subfamily B member, putative	SM_V9_ZSR
2215	Smp_164990	0.18172	0.231387	0.101	0.045	1	NA	SM_V9_6
2216	Smp_135280	0.18172	0.15896	0.101	0.045	1	Putative brefeldin A-inhibited guanine nucleotide-exchange protein	SM_V9_PAR2
2218	Smp_040770	0.182767	0.289706	0.08	0.03	1	Putative methionine-tRNA synthetase	SM_V9_3
2219	Smp_043970	0.182767	0.138637	0.08	0.03	1	DNAj homolog subfamily C member, putative	SM_V9_PAR1
2220	Smp_324350	0.182996	0.697437	0.319	0.227	1	NA	SM_V9_PAR2
2221	Smp_138930	0.183317	0.0860435	0.188	0.106	1	Prolyl-tRNA synthetase	SM_V9_6
2224	Smp_081510	0.184742	0.245745	0.08	0.03	1	Hyvh1 dual specificity phosphatase, putative	SM_V9_PAR2
2227	Smp_030030	0.185204	0.21349	0.101	0.045	1	Beta-amyloid binding protein-related	SM_V9_3
2228	Smp_087920	0.185204	0.132173	0.101	0.045	1	NEDD8-activating enzyme E1 regulatory subunit	SM_V9_6
2233	Smp_034420	0.186733	0.258121	0.08	0.03	1	DIF_6; DIF_6; DIF_6; Putative cystatin; Putative cystatin	SM_V9_2
2234	Smp_085740	0.186989	0.105022	0.123	0.061	1	Abl-binding protein-related	SM_V9_3
2237	Smp_246990	0.187941	0.102727	0.225	0.136	1	CBFD_NFYB_HMF domain-containing protein	SM_V9_1
2238	Smp_051550	0.188211	0.43341	0.159	0.091	1	Pyridoxal 5'-phosphate synthase	SM_V9_1
2239	Smp_122680	0.1886	0.115791	0.123	0.061	1	Putative oligophrenin	SM_V9_3
2240	Smp_052800	0.188739	0.187817	0.08	0.03	1	Putative poly(P)/ATP NAD kinase	SM_V9_1
2241	Smp_213790	0.188739	0.185517	0.08	0.03	1	Cysteine protease	SM_V9_1
2242	Smp_170570	0.188739	0.0414659	0.08	0.03	1	Pre-mRNA processing protein prp39-related	SM_V9_1
2243	Smp_069900	0.188865	0.190709	0.319	0.212	1	Rab-related GTP-binding protein	SM_V9_5
2246	Smp_213590	0.190294	0.192524	0.181	0.106	1	GDP-L-fucose transporter	SM_V9_4
2247	Smp_049680	0.190406	0.0446564	0.225	0.136	1	Cir_N domain-containing protein	SM_V9_1
2248	Smp_033710	0.190523	0.0315173	0.101	0.045	1	RNA helicase	SM_V9_1
2250	Smp_054600	0.191449	0.0698426	0.145	0.076	1	Pre-mRNA-splicing factor SPF27	SM_V9_1
2252	Smp_064640	0.192321	0.139768	0.101	0.045	1	tRNA selenocysteine 1-associated protein 1	SM_V9_PAR1
2254	Smp_023930	0.192799	0.0797408	0.08	0.03	1	NA	SM_V9_1
2257	Smp_122490	0.194131	0.0294992	0.101	0.045	1	NA	SM_V9_3
2259	Smp_005210	0.195954	0.198605	0.101	0.045	1	Histone deacetylase	SM_V9_1
2260	Smp_165460	0.196027	0.111826	0.145	0.076	1	NA	SM_V9_ZSR
2263	Smp_102450	0.198482	0.0311718	0.123	0.061	1	Putative rna 3' terminal phosphate cyclase	SM_V9_ZSR
2281	Smp_165550	0.199636	0.158099	0.101	0.045	1	Afg3-like protein 2 (M41 family)	SM_V9_ZSR
2287	Smp_322250	0.201338	0.11093	0.159	0.091	1	NA	SM_V9_ZSR
2288	Smp_137190	0.20134	0.159304	0.138	0.076	1	Ferroxidase	SM_V9_4
2291	Smp_061230	0.202943	0.363554	0.138	0.076	1	Succinate dehydrogenase [ubiquinone] flavoprotein subunit, mitochondrial	SM_V9_PAR2
2292	Smp_005080	0.203562	0.105723	0.123	0.061	1	Putative nucleolar protein nol1/nop2	SM_V9_1
2300	Smp_102840	0.204574	0.0935541	0.203	0.121	1	Putative 30s ribosomal protein S2 (Prokaryotic and organellar)	SM_V9_ZSR
2301	Smp_090150	0.205255	0.140269	0.101	0.045	1	Putative camp-regulated phosphoprotein	SM_V9_4
2305	Smp_043610	0.206176	0.217039	0.138	0.076	1	NA	SM_V9_5
2306	Smp_082810	0.206775	0.118343	0.457	0.303	1	Cell polarity protein	SM_V9_2
2308	Smp_333660	0.208095	0.105461	0.406	0.273	1	NA	SM_V9_3
2313	Smp_131970	0.209351	0.475206	0.116	0.061	1	RRM domain-containing protein	SM_V9_PAR2
[truncated: 2,148 more rows]

## Sheet: Table S7
Table S7. Differentially expressed genes between Tegument 1 and Tegument 2 - upregulated genes in Tegument 2 compared to Tegument 1
[truncated: 2,333 more rows]

[truncated: 20 more sheets: Table S8, Table S9, Table S10, Table S11, Table S12, Table S13, Table S14, Table S15, Table S16, Table S17, Table S18, Table S19, Table S20, Table S21, Table S22, Table S23, Table S24, Table S25, Table S26, Table S27]
